# Supplementary material for: Longitudinal, Intra-Individual Stability of Untargeted Plasma and Cerebrospinal Fluid Metabolites
Source: Metabolites. 2025 Dec 30;16(1):35. doi: 10.3390/metabo16010035 (PMC12844231; doi:10.3390/metabo16010035)
Supplement: Supplementary file 1 [file metabolites-16-00035-s001.zip]

Archive with 5 entries (5 files):
- supplemental_code_rotherys_icc.R
- supplemental_data_file_S1_normally_distributed_metabolites.xlsx
- supplemental_data_file_S2_stability_metrics.csv
- supplemental_data_file_S3_composite_scores.csv
- supplemental_figures_and_tables.pdf
