# Supplementary material for: Longitudinal, Intra-Individual Stability of Untargeted Plasma and Cerebrospinal Fluid Metabolites
Source: Metabolites. 2025 Dec 30;16(1):35. doi: 10.3390/metabo16010035 (PMC12844231; doi:10.3390/metabo16010035)
Supplement: Supplementary file 1 [file metabolites-16-00035-s001.zip › supplemental_data_file_S2_stability_metrics.csv]

Chemical_ID	Chemical_Name	Super_pathway	Sub_Pathway	data_set	n_participants_analyzed	metabolite_mean	metabolite_sd	met_cv	n_qc_samples_analyzed	qc_mean	qc_sd	qc_cv	rothery_est	rothery_rho	rho_lb	rho_ub	irr_icc	irr_lb	irr_ub	qc_cv_norm
CHEM_ID_100002945	(14 or 15)-methylpalmitate (a17:0 or i17:0)	Lipid	Fatty Acid - Branched	plasma_wave_1	262	1.127	0.489	43.39	279	1.044	0.243	23.276	0.77	0.5	0.389	0.602	0.381	0.273	0.48	0.035908149
CHEM_ID_100002945	(14 or 15)-methylpalmitate (a17:0 or i17:0)	Lipid	Fatty Acid - Branched	plasma_wave_2	271	1.15	0.54	46.957	265	1.002	0.199	19.86	0.757	0.446	0.332	0.551	0.593	0.51	0.665	0.029860312
CHEM_ID_100002945	(14 or 15)-methylpalmitate (a17:0 or i17:0)	Lipid	Fatty Acid - Branched	plasma_inter_wave	263	1.135	0.478	42.115	544	1.023	0.223	21.799	0.75	0.415	0.297	0.524	0.372	0.263	0.471	0.033293203
CHEM_ID_100002356	(16 or 17)-methylstearate (a19:0 or i19:0)	Lipid	Fatty Acid - Branched	plasma_wave_1	278	1.109	0.442	39.856	280	1.045	0.282	26.986	0.781	0.547	0.443	0.641	0.431	0.331	0.522	0.042476497
CHEM_ID_100002356	(16 or 17)-methylstearate (a19:0 or i19:0)	Lipid	Fatty Acid - Branched	plasma_wave_2	278	1.125	0.544	48.356	272	1.014	0.229	22.584	0.763	0.471	0.36	0.572	0.566	0.481	0.641	0.034683002
CHEM_ID_100002356	(16 or 17)-methylstearate (a19:0 or i19:0)	Lipid	Fatty Acid - Branched	plasma_inter_wave	278	1.12	0.469	41.875	552	1.03	0.257	24.951	0.75	0.414	0.299	0.52	0.342	0.234	0.442	0.038873643
CHEM_ID_100021502	(2 or 3)-decenoate (10:1n7 or n8)	Lipid	Medium Chain Fatty Acid	plasma_wave_1	231	1.255	0.708	56.414	280	1.023	0.232	22.678	0.81	0.655	0.553	0.745	0.597	0.507	0.674	0.034849424
CHEM_ID_100021502	(2 or 3)-decenoate (10:1n7 or n8)	Lipid	Medium Chain Fatty Acid	plasma_wave_2	237	1.066	0.598	56.098	243	1.012	0.163	16.107	0.762	0.466	0.345	0.575	0.422	0.312	0.521	0.023215835
CHEM_ID_100021502	(2 or 3)-decenoate (10:1n7 or n8)	Lipid	Medium Chain Fatty Acid	plasma_inter_wave	217	1.166	0.637	54.631	523	1.018	0.203	19.941	0.752	0.425	0.295	0.543	0.336	0.213	0.449	0.030003718
CHEM_ID_100020519	(2,4 or 2,5)-dimethylphenol sulfate	Xenobiotics	Food Component/Plant	plasma_wave_1	46	0.696	1.268	182.184	268	0.993	0.098	9.869	0.792	0.589	0.324	0.794	0.302	0.016	0.542	0.012171804
CHEM_ID_100020519	(2,4 or 2,5)-dimethylphenol sulfate	Xenobiotics	Food Component/Plant	plasma_wave_2	92	0.335	0.717	214.03	260	0.993	0.074	7.452	0.767	0.489	0.294	0.657	0.37	0.18	0.534	0.00789264
CHEM_ID_100020519	(2,4 or 2,5)-dimethylphenol sulfate	Xenobiotics	Food Component/Plant	plasma_inter_wave	51	0.697	1.866	267.719	508	0.993	0.087	8.761	0.755	0.434	0.154	0.665	0.026	-0.249	0.297	0.010210152
CHEM_ID_100016038	(N(1) + N(8))-acetylspermidine	Amino Acid	Polyamine Metabolism	plasma_wave_1	242	0.985	0.408	41.421	268	0.988	0.153	15.486	0.786	0.565	0.456	0.664	0.6	0.513	0.675	0.022116389
CHEM_ID_100016038	(N(1) + N(8))-acetylspermidine	Amino Acid	Polyamine Metabolism	plasma_wave_2	278	0.998	0.287	28.758	272	0.996	0.086	8.635	0.802	0.624	0.528	0.71	0.644	0.57	0.708	0.009987076
CHEM_ID_100016038	(N(1) + N(8))-acetylspermidine	Amino Acid	Polyamine Metabolism	plasma_inter_wave	257	0.982	0.366	37.271	540	0.992	0.124	12.5	0.794	0.594	0.491	0.687	0.517	0.422	0.601	0.016829843
CHEM_ID_100016038	(N(1) + N(8))-acetylspermidine	Amino Acid	Polyamine Metabolism	csf_wave_1	28	1.027	0.264	25.706	124	1	0.112	11.2	0.847	0.772	0.485	0.947	0.691	0.433	0.844	0.014528265
CHEM_ID_100016038	(N(1) + N(8))-acetylspermidine	Amino Acid	Polyamine Metabolism	csf_wave_2	33	0.957	0.205	21.421	83	0.979	0.113	11.542	0.789	0.576	0.252	0.816	0.645	0.391	0.807	0.015133757
CHEM_ID_100016038	(N(1) + N(8))-acetylspermidine	Amino Acid	Polyamine Metabolism	csf_inter_wave	31	1.008	0.224	22.222	207	0.991	0.112	11.302	0.786	0.565	0.226	0.815	0.523	0.212	0.737	0.01470885
CHEM_ID_100003926	(R)-3-hydroxybutyrylcarnitine	Lipid	Fatty Acid Metabolism (Acyl Carnitine - Hydroxy)	plasma_wave_1	188	0.959	0.94	98.019	279	1.013	0.157	15.499	0.729	0.319	0.17	0.456	0.492	0.375	0.593	0.022139405
CHEM_ID_100003926	(R)-3-hydroxybutyrylcarnitine	Lipid	Fatty Acid Metabolism (Acyl Carnitine - Hydroxy)	plasma_wave_2	208	1.035	1.261	121.836	271	0.998	0.128	12.826	0.724	0.294	0.151	0.426	0.172	0.037	0.301	0.017407007
CHEM_ID_100003926	(R)-3-hydroxybutyrylcarnitine	Lipid	Fatty Acid Metabolism (Acyl Carnitine - Hydroxy)	plasma_inter_wave	185	1.073	0.971	90.494	550	1.005	0.143	14.229	0.727	0.307	0.157	0.446	0.234	0.093	0.366	0.019890941
CHEM_ID_100009271	(S)-3-hydroxybutyrylcarnitine	Lipid	Fatty Acid Metabolism (Acyl Carnitine - Hydroxy)	plasma_wave_1	277	0.85	0.52	61.176	280	0.995	0.104	10.452	0.779	0.539	0.434	0.634	0.514	0.422	0.596	0.013203973
CHEM_ID_100009271	(S)-3-hydroxybutyrylcarnitine	Lipid	Fatty Acid Metabolism (Acyl Carnitine - Hydroxy)	plasma_wave_2	271	1.004	0.634	63.147	272	1.001	0.096	9.59	0.772	0.51	0.402	0.609	0.433	0.331	0.525	0.01167785
CHEM_ID_100009271	(S)-3-hydroxybutyrylcarnitine	Lipid	Fatty Acid Metabolism (Acyl Carnitine - Hydroxy)	plasma_inter_wave	273	0.916	0.529	57.751	552	0.998	0.1	10.02	0.78	0.539	0.434	0.635	0.533	0.442	0.613	0.012439141
CHEM_ID_100006374	1,2,3-benzenetriol sulfate (2)	Xenobiotics	Chemical	plasma_wave_1	110	1.135	2.556	225.198	280	1.009	0.253	25.074	0.704	0.194	-0.015	0.384	0.03	-0.157	0.216	0.039091408
CHEM_ID_100006374	1,2,3-benzenetriol sulfate (2)	Xenobiotics	Chemical	plasma_wave_2	130	1.175	2.88	245.106	227	1.004	0.385	38.347	0.725	0.297	0.114	0.462	0.018	-0.154	0.189	0.062590514
CHEM_ID_100006374	1,2,3-benzenetriol sulfate (2)	Xenobiotics	Chemical	plasma_inter_wave	109	1.109	2.501	225.518	539	1.006	0.346	34.394	0.722	0.285	0.083	0.466	0.023	-0.165	0.209	0.055591948
CHEM_ID_100008903	1,2-dilinoleoyl-GPC (18:2/18:2)	Lipid	Phosphatidylcholine (PC)	plasma_wave_1	277	1.076	0.326	30.297	279	0.997	0.082	8.225	0.774	0.518	0.411	0.615	0.537	0.448	0.616	0.009261194
CHEM_ID_100008903	1,2-dilinoleoyl-GPC (18:2/18:2)	Lipid	Phosphatidylcholine (PC)	plasma_wave_2	277	1.045	0.319	30.526	272	0.999	0.059	5.906	0.779	0.536	0.431	0.631	0.563	0.477	0.639	0.005155534
CHEM_ID_100008903	1,2-dilinoleoyl-GPC (18:2/18:2)	Lipid	Phosphatidylcholine (PC)	plasma_inter_wave	277	1.057	0.321	30.369	551	0.998	0.071	7.114	0.782	0.547	0.443	0.641	0.543	0.454	0.621	0.00729423
CHEM_ID_100000657	1,2-dipalmitoyl-GPC (16:0/16:0)	Lipid	Phosphatidylcholine (PC)	plasma_wave_1	278	0.988	0.171	17.308	280	0.999	0.061	6.106	0.809	0.652	0.559	0.735	0.657	0.585	0.719	0.005509622
CHEM_ID_100000657	1,2-dipalmitoyl-GPC (16:0/16:0)	Lipid	Phosphatidylcholine (PC)	plasma_wave_2	278	0.999	0.143	14.314	272	0.997	0.044	4.413	0.789	0.578	0.477	0.669	0.539	0.45	0.617	0.00251226
CHEM_ID_100000657	1,2-dipalmitoyl-GPC (16:0/16:0)	Lipid	Phosphatidylcholine (PC)	plasma_inter_wave	278	0.991	0.154	15.54	552	0.998	0.053	5.311	0.766	0.481	0.372	0.582	0.477	0.381	0.563	0.004102119
CHEM_ID_100000657	1,2-dipalmitoyl-GPC (16:0/16:0)	Lipid	Phosphatidylcholine (PC)	csf_wave_1	33	0.95	0.285	30	132	1.053	0.383	36.372	0.877	0.852	0.63	0.976	0.833	0.689	0.914	0.059093887
CHEM_ID_100000657	1,2-dipalmitoyl-GPC (16:0/16:0)	Lipid	Phosphatidylcholine (PC)	csf_wave_2	33	1.036	0.284	27.413	84	1.002	0.105	10.479	0.91	0.921	0.742	0.997	0.875	0.762	0.936	0.013251775
CHEM_ID_100000657	1,2-dipalmitoyl-GPC (16:0/16:0)	Lipid	Phosphatidylcholine (PC)	csf_inter_wave	33	0.996	0.282	28.313	216	1.033	0.307	29.719	0.838	0.747	0.477	0.923	0.782	0.602	0.886	0.047315121
CHEM_ID_100001397	1,3,7-trimethylurate	Xenobiotics	Xanthine Metabolism	plasma_wave_1	190	1.404	1.64	116.809	280	1.003	0.122	12.164	0.771	0.506	0.375	0.623	0.477	0.359	0.58	0.016234973
CHEM_ID_100001397	1,3,7-trimethylurate	Xenobiotics	Xanthine Metabolism	plasma_wave_2	216	1.077	1.148	106.592	270	1.002	0.082	8.184	0.799	0.615	0.504	0.713	0.48	0.371	0.576	0.009188605
CHEM_ID_100001397	1,3,7-trimethylurate	Xenobiotics	Xanthine Metabolism	plasma_inter_wave	202	1.256	1.467	116.799	550	1.003	0.104	10.369	0.768	0.493	0.365	0.608	0.313	0.183	0.432	0.013057026
CHEM_ID_100001106	1,3-dimethylurate	Xenobiotics	Xanthine Metabolism	plasma_wave_1	224	1.31	0.929	70.916	278	0.996	0.113	11.345	0.796	0.605	0.495	0.702	0.477	0.369	0.572	0.01478498
CHEM_ID_100001106	1,3-dimethylurate	Xenobiotics	Xanthine Metabolism	plasma_wave_2	230	1.177	0.865	73.492	272	0.995	0.105	10.553	0.785	0.56	0.447	0.661	0.511	0.409	0.6	0.013382788
CHEM_ID_100001106	1,3-dimethylurate	Xenobiotics	Xanthine Metabolism	plasma_inter_wave	228	1.255	0.854	68.048	550	0.995	0.109	10.955	0.778	0.533	0.416	0.638	0.488	0.382	0.581	0.014094506
CHEM_ID_100000580	1,5-anhydroglucitol (1,5-AG)	Carbohydrate	Glycolysis - Gluconeogenesis - and Pyruvate Metabolism	plasma_wave_1	278	0.985	0.331	33.604	280	0.998	0.085	8.517	0.874	0.845	0.779	0.9	0.836	0.797	0.868	0.009778163
CHEM_ID_100000580	1,5-anhydroglucitol (1,5-AG)	Carbohydrate	Glycolysis - Gluconeogenesis - and Pyruvate Metabolism	plasma_wave_2	278	0.94	0.314	33.404	272	1.003	0.097	9.671	0.862	0.814	0.743	0.874	0.789	0.74	0.829	0.011821256
CHEM_ID_100000580	1,5-anhydroglucitol (1,5-AG)	Carbohydrate	Glycolysis - Gluconeogenesis - and Pyruvate Metabolism	plasma_inter_wave	278	0.953	0.322	33.788	552	1	0.091	9.1	0.868	0.831	0.763	0.888	0.817	0.773	0.852	0.010810332
CHEM_ID_100000580	1,5-anhydroglucitol (1,5-AG)	Carbohydrate	Glycolysis - Gluconeogenesis - and Pyruvate Metabolism	csf_wave_1	33	1.069	0.329	30.776	132	0.993	0.067	6.747	0.824	0.702	0.415	0.897	0.732	0.523	0.858	0.006644477
CHEM_ID_100000580	1,5-anhydroglucitol (1,5-AG)	Carbohydrate	Glycolysis - Gluconeogenesis - and Pyruvate Metabolism	csf_wave_2	33	0.994	0.34	34.205	84	0.995	0.091	9.146	0.902	0.907	0.718	0.994	0.825	0.674	0.909	0.010891773
CHEM_ID_100000580	1,5-anhydroglucitol (1,5-AG)	Carbohydrate	Glycolysis - Gluconeogenesis - and Pyruvate Metabolism	csf_inter_wave	33	1.044	0.315	30.172	216	0.994	0.077	7.746	0.802	0.626	0.315	0.849	0.707	0.484	0.843	0.008413151
CHEM_ID_100001399	1,7-dimethylurate	Xenobiotics	Xanthine Metabolism	plasma_wave_1	263	1.095	0.84	76.712	280	0.995	0.077	7.739	0.812	0.662	0.568	0.746	0.545	0.454	0.625	0.008400758
CHEM_ID_100001399	1,7-dimethylurate	Xenobiotics	Xanthine Metabolism	plasma_wave_2	263	1.01	0.777	76.931	272	0.998	0.062	6.212	0.809	0.651	0.555	0.736	0.587	0.502	0.661	0.005697289
CHEM_ID_100001399	1,7-dimethylurate	Xenobiotics	Xanthine Metabolism	plasma_inter_wave	263	1.048	0.791	75.477	552	0.996	0.07	7.028	0.798	0.609	0.509	0.699	0.488	0.39	0.575	0.007141972
CHEM_ID_100005372	1-(1-enyl-oleoyl)-GPE (P-18:1)*	Lipid	Lysoplasmalogen	plasma_wave_1	264	1.292	1.012	78.328	275	1.039	0.295	28.393	0.803	0.63	0.532	0.718	0.576	0.489	0.651	0.044967512
CHEM_ID_100005372	1-(1-enyl-oleoyl)-GPE (P-18:1)*	Lipid	Lysoplasmalogen	plasma_wave_2	277	1.028	0.482	46.887	272	1.005	0.087	8.657	0.741	0.374	0.256	0.483	0.125	0.007	0.239	0.010026026
CHEM_ID_100005372	1-(1-enyl-oleoyl)-GPE (P-18:1)*	Lipid	Lysoplasmalogen	plasma_inter_wave	268	1.098	0.705	64.208	547	1.022	0.218	21.331	0.724	0.292	0.167	0.409	0.119	-0.001	0.235	0.032464635
CHEM_ID_100009014	1-(1-enyl-palmitoyl)-2-arachidonoyl-GPC (P-16:0/20:4)*	Lipid	Plasmalogen	plasma_wave_1	278	0.994	0.259	26.056	280	1	0.052	5.2	0.83	0.72	0.635	0.794	0.691	0.624	0.748	0.0039056
CHEM_ID_100009014	1-(1-enyl-palmitoyl)-2-arachidonoyl-GPC (P-16:0/20:4)*	Lipid	Plasmalogen	plasma_wave_2	278	1.021	0.267	26.151	272	1.003	0.056	5.583	0.816	0.675	0.585	0.756	0.692	0.625	0.749	0.00458368
CHEM_ID_100009014	1-(1-enyl-palmitoyl)-2-arachidonoyl-GPC (P-16:0/20:4)*	Lipid	Plasmalogen	plasma_inter_wave	278	1.007	0.261	25.919	552	1.002	0.054	5.389	0.814	0.669	0.578	0.75	0.671	0.601	0.731	0.004240214
CHEM_ID_100009014	1-(1-enyl-palmitoyl)-2-arachidonoyl-GPC (P-16:0/20:4)*	Lipid	Plasmalogen	csf_wave_1	26	1.041	0.45	43.228	128	2.069	5.824	281.489	0.862	0.814	0.533	0.97	0.684	0.409	0.845	0.493059859
CHEM_ID_100009014	1-(1-enyl-palmitoyl)-2-arachidonoyl-GPC (P-16:0/20:4)*	Lipid	Plasmalogen	csf_wave_2	30	1.059	0.407	38.432	83	1.135	0.727	64.053	0.907	0.915	0.72	0.998	0.919	0.837	0.961	0.108101553
CHEM_ID_100009014	1-(1-enyl-palmitoyl)-2-arachidonoyl-GPC (P-16:0/20:4)*	Lipid	Plasmalogen	csf_inter_wave	28	1.056	0.365	34.564	211	1.701	4.575	268.959	0.849	0.78	0.496	0.951	0.777	0.574	0.89	0.470876193
CHEM_ID_100009002	1-(1-enyl-palmitoyl)-2-arachidonoyl-GPE (P-16:0/20:4)*	Lipid	Plasmalogen	plasma_wave_1	278	0.965	0.347	35.959	280	1.011	0.11	10.88	0.757	0.446	0.333	0.549	0.409	0.306	0.502	0.013961723
CHEM_ID_100009002	1-(1-enyl-palmitoyl)-2-arachidonoyl-GPE (P-16:0/20:4)*	Lipid	Plasmalogen	plasma_wave_2	278	0.999	0.31	31.031	272	1.002	0.049	4.89	0.772	0.509	0.402	0.607	0.484	0.389	0.569	0.003356762
CHEM_ID_100009002	1-(1-enyl-palmitoyl)-2-arachidonoyl-GPE (P-16:0/20:4)*	Lipid	Plasmalogen	plasma_inter_wave	278	0.978	0.328	33.538	552	1.007	0.086	8.54	0.765	0.479	0.369	0.579	0.511	0.419	0.593	0.009818884
CHEM_ID_100009009	1-(1-enyl-palmitoyl)-2-linoleoyl-GPC (P-16:0/18:2)*	Lipid	Plasmalogen	plasma_wave_1	278	1.056	0.276	26.136	280	1.001	0.074	7.393	0.814	0.668	0.577	0.749	0.654	0.581	0.716	0.007788184
CHEM_ID_100009009	1-(1-enyl-palmitoyl)-2-linoleoyl-GPC (P-16:0/18:2)*	Lipid	Plasmalogen	plasma_wave_2	278	1.058	0.281	26.56	272	1.003	0.045	4.487	0.827	0.711	0.625	0.787	0.663	0.592	0.724	0.002643273
CHEM_ID_100009009	1-(1-enyl-palmitoyl)-2-linoleoyl-GPC (P-16:0/18:2)*	Lipid	Plasmalogen	plasma_inter_wave	278	1.056	0.282	26.705	552	1.002	0.061	6.088	0.814	0.669	0.578	0.75	0.657	0.584	0.719	0.005477754
CHEM_ID_100009069	1-(1-enyl-palmitoyl)-2-linoleoyl-GPE (P-16:0/18:2)*	Lipid	Plasmalogen	plasma_wave_1	276	1.023	0.393	38.416	280	0.999	0.131	13.113	0.757	0.447	0.334	0.55	0.406	0.302	0.5	0.017915125
CHEM_ID_100009069	1-(1-enyl-palmitoyl)-2-linoleoyl-GPE (P-16:0/18:2)*	Lipid	Plasmalogen	plasma_wave_2	278	1.01	0.351	34.752	272	0.999	0.061	6.106	0.786	0.565	0.464	0.658	0.506	0.413	0.588	0.005509622
CHEM_ID_100009069	1-(1-enyl-palmitoyl)-2-linoleoyl-GPE (P-16:0/18:2)*	Lipid	Plasmalogen	plasma_inter_wave	277	1.023	0.381	37.243	552	0.999	0.102	10.21	0.765	0.478	0.368	0.579	0.469	0.372	0.556	0.012775525
CHEM_ID_100009007	1-(1-enyl-palmitoyl)-2-oleoyl-GPC (P-16:0/18:1)*	Lipid	Plasmalogen	plasma_wave_1	278	1.074	0.315	29.33	280	1.005	0.07	6.965	0.869	0.834	0.766	0.891	0.751	0.695	0.798	0.007030434
CHEM_ID_100009007	1-(1-enyl-palmitoyl)-2-oleoyl-GPC (P-16:0/18:1)*	Lipid	Plasmalogen	plasma_wave_2	278	1.115	0.333	29.865	272	1.001	0.044	4.396	0.873	0.842	0.776	0.897	0.825	0.783	0.859	0.002482163
CHEM_ID_100009007	1-(1-enyl-palmitoyl)-2-oleoyl-GPC (P-16:0/18:1)*	Lipid	Plasmalogen	plasma_inter_wave	278	1.084	0.317	29.244	552	1.003	0.059	5.882	0.867	0.828	0.759	0.885	0.801	0.754	0.839	0.005113043
CHEM_ID_100009007	1-(1-enyl-palmitoyl)-2-oleoyl-GPC (P-16:0/18:1)*	Lipid	Plasmalogen	csf_wave_1	33	0.968	0.349	36.054	132	1.156	1.058	91.522	0.828	0.714	0.432	0.905	0.641	0.386	0.805	0.156733885
CHEM_ID_100009007	1-(1-enyl-palmitoyl)-2-oleoyl-GPC (P-16:0/18:1)*	Lipid	Plasmalogen	csf_wave_2	33	1.054	0.317	30.076	84	1.018	0.157	15.422	0.887	0.876	0.667	0.985	0.855	0.726	0.926	0.022003081
CHEM_ID_100009007	1-(1-enyl-palmitoyl)-2-oleoyl-GPC (P-16:0/18:1)*	Lipid	Plasmalogen	csf_inter_wave	33	1.008	0.304	30.159	216	1.102	0.834	75.681	0.805	0.636	0.329	0.856	0.643	0.389	0.806	0.128688278
CHEM_ID_100009005	1-(1-enyl-palmitoyl)-2-oleoyl-GPE (P-16:0/18:1)*	Lipid	Plasmalogen	plasma_wave_1	277	0.991	0.332	33.502	278	1	0.133	13.3	0.769	0.498	0.39	0.597	0.426	0.324	0.517	0.018246198
CHEM_ID_100009005	1-(1-enyl-palmitoyl)-2-oleoyl-GPE (P-16:0/18:1)*	Lipid	Plasmalogen	plasma_wave_2	278	1.039	0.264	25.409	272	0.997	0.067	6.72	0.758	0.45	0.338	0.553	0.453	0.354	0.542	0.006596675
CHEM_ID_100009005	1-(1-enyl-palmitoyl)-2-oleoyl-GPE (P-16:0/18:1)*	Lipid	Plasmalogen	plasma_inter_wave	278	1.007	0.305	30.288	550	0.999	0.105	10.511	0.766	0.483	0.374	0.583	0.423	0.322	0.515	0.013308429
CHEM_ID_100009160	1-(1-enyl-palmitoyl)-2-palmitoleoyl-GPC (P-16:0/16:1)*	Lipid	Plasmalogen	plasma_wave_1	278	1.05	0.312	29.714	280	1	0.089	8.9	0.847	0.773	0.696	0.84	0.703	0.639	0.758	0.010456243
CHEM_ID_100009160	1-(1-enyl-palmitoyl)-2-palmitoleoyl-GPC (P-16:0/16:1)*	Lipid	Plasmalogen	plasma_wave_2	278	1.08	0.309	28.611	272	0.999	0.064	6.406	0.868	0.83	0.762	0.888	0.815	0.771	0.851	0.006040756
CHEM_ID_100009160	1-(1-enyl-palmitoyl)-2-palmitoleoyl-GPC (P-16:0/16:1)*	Lipid	Plasmalogen	plasma_inter_wave	278	1.056	0.299	28.314	552	1	0.077	7.7	0.868	0.831	0.763	0.888	0.809	0.764	0.846	0.00833171
CHEM_ID_100009162	1-(1-enyl-palmitoyl)-2-palmitoyl-GPC (P-16:0/16:0)*	Lipid	Plasmalogen	plasma_wave_1	278	1.013	0.221	21.816	280	1.003	0.076	7.577	0.823	0.698	0.611	0.775	0.653	0.58	0.716	0.008113946
CHEM_ID_100009162	1-(1-enyl-palmitoyl)-2-palmitoyl-GPC (P-16:0/16:0)*	Lipid	Plasmalogen	plasma_wave_2	278	1.041	0.218	20.941	272	1.001	0.047	4.695	0.836	0.742	0.66	0.813	0.727	0.666	0.778	0.003011526
CHEM_ID_100009162	1-(1-enyl-palmitoyl)-2-palmitoyl-GPC (P-16:0/16:0)*	Lipid	Plasmalogen	plasma_inter_wave	278	1.026	0.222	21.637	552	1.002	0.063	6.287	0.82	0.689	0.6	0.768	0.69	0.623	0.747	0.005830073
CHEM_ID_100002875	1-(1-enyl-palmitoyl)-GPC (P-16:0)*	Lipid	Lysoplasmalogen	plasma_wave_1	278	1.205	0.532	44.149	280	1.024	0.169	16.504	0.832	0.728	0.644	0.801	0.599	0.518	0.669	0.023918701
CHEM_ID_100002875	1-(1-enyl-palmitoyl)-GPC (P-16:0)*	Lipid	Lysoplasmalogen	plasma_wave_2	278	1.064	0.278	26.128	272	1.001	0.065	6.494	0.796	0.603	0.505	0.691	0.577	0.493	0.65	0.006196555
CHEM_ID_100002875	1-(1-enyl-palmitoyl)-GPC (P-16:0)*	Lipid	Lysoplasmalogen	plasma_inter_wave	278	1.127	0.441	39.13	552	1.012	0.129	12.747	0.789	0.577	0.476	0.668	0.319	0.21	0.421	0.017267142
CHEM_ID_100003000	1-(1-enyl-palmitoyl)-GPE (P-16:0)*	Lipid	Lysoplasmalogen	plasma_wave_1	278	1.16	0.521	44.914	280	1.077	0.378	35.097	0.757	0.447	0.335	0.55	0.269	0.157	0.375	0.05683657
CHEM_ID_100003000	1-(1-enyl-palmitoyl)-GPE (P-16:0)*	Lipid	Lysoplasmalogen	plasma_wave_2	266	1.242	0.691	55.636	265	1.035	0.273	26.377	0.762	0.467	0.354	0.571	0.231	0.114	0.342	0.041398297
CHEM_ID_100003000	1-(1-enyl-palmitoyl)-GPE (P-16:0)*	Lipid	Lysoplasmalogen	plasma_inter_wave	269	1.147	0.517	45.074	545	1.057	0.332	31.41	0.717	0.259	0.132	0.378	0.153	0.034	0.267	0.050308943
CHEM_ID_100008999	1-(1-enyl-stearoyl)-2-arachidonoyl-GPE (P-18:0/20:4)*	Lipid	Plasmalogen	plasma_wave_1	278	0.954	0.345	36.164	280	1.001	0.099	9.89	0.772	0.509	0.403	0.607	0.546	0.458	0.623	0.012208983
CHEM_ID_100008999	1-(1-enyl-stearoyl)-2-arachidonoyl-GPE (P-18:0/20:4)*	Lipid	Plasmalogen	plasma_wave_2	278	0.992	0.317	31.956	272	1.001	0.058	5.794	0.786	0.565	0.463	0.657	0.632	0.555	0.697	0.004957244
CHEM_ID_100008999	1-(1-enyl-stearoyl)-2-arachidonoyl-GPE (P-18:0/20:4)*	Lipid	Plasmalogen	plasma_inter_wave	278	0.961	0.321	33.403	552	1.001	0.081	8.092	0.777	0.531	0.426	0.627	0.598	0.517	0.669	0.009025725
CHEM_ID_100009225	1-(1-enyl-stearoyl)-2-linoleoyl-GPE (P-18:0/18:2)*	Lipid	Plasmalogen	plasma_wave_1	278	1.016	0.331	32.579	280	1.003	0.075	7.478	0.776	0.524	0.418	0.62	0.535	0.445	0.614	0.007938672
CHEM_ID_100009225	1-(1-enyl-stearoyl)-2-linoleoyl-GPE (P-18:0/18:2)*	Lipid	Plasmalogen	plasma_wave_2	278	1.013	0.317	31.293	272	1.005	0.052	5.174	0.802	0.625	0.529	0.711	0.585	0.503	0.658	0.003859568
CHEM_ID_100009225	1-(1-enyl-stearoyl)-2-linoleoyl-GPE (P-18:0/18:2)*	Lipid	Plasmalogen	plasma_inter_wave	278	1.014	0.329	32.446	552	1.004	0.064	6.375	0.788	0.572	0.471	0.664	0.602	0.521	0.672	0.005985872
CHEM_ID_100008919	1-(1-enyl-stearoyl)-2-oleoyl-GPE (P-18:0/18:1)	Lipid	Plasmalogen	plasma_wave_1	273	0.979	0.347	35.444	280	0.989	0.125	12.639	0.778	0.533	0.427	0.629	0.522	0.43	0.603	0.017075934
CHEM_ID_100008919	1-(1-enyl-stearoyl)-2-oleoyl-GPE (P-18:0/18:1)	Lipid	Plasmalogen	plasma_wave_2	278	1.021	0.308	30.167	272	1	0.056	5.6	0.782	0.551	0.448	0.645	0.5	0.406	0.583	0.004613778
CHEM_ID_100008919	1-(1-enyl-stearoyl)-2-oleoyl-GPE (P-18:0/18:1)	Lipid	Plasmalogen	plasma_inter_wave	277	0.994	0.325	32.696	552	0.994	0.098	9.859	0.77	0.502	0.394	0.601	0.472	0.375	0.558	0.012154099
CHEM_ID_100003001	1-(1-enyl-stearoyl)-GPE (P-18:0)*	Lipid	Lysoplasmalogen	plasma_wave_1	278	1.214	0.721	59.39	280	1.187	0.704	59.309	0.748	0.404	0.289	0.511	0.301	0.19	0.404	0.099702565
CHEM_ID_100003001	1-(1-enyl-stearoyl)-GPE (P-18:0)*	Lipid	Lysoplasmalogen	plasma_wave_2	278	1.63	1.653	101.411	272	1.22	1.024	83.934	0.752	0.422	0.308	0.527	0.368	0.262	0.465	0.143299754
CHEM_ID_100003001	1-(1-enyl-stearoyl)-GPE (P-18:0)*	Lipid	Lysoplasmalogen	plasma_inter_wave	278	1.369	1.226	89.554	552	1.203	0.876	72.818	0.709	0.223	0.096	0.342	0.125	0.008	0.239	0.123619496
CHEM_ID_100001551	1-arachidonoyl-GPC (20:4n6)*	Lipid	Lysophospholipid	plasma_wave_1	278	1.142	0.412	36.077	280	1.02	0.163	15.98	0.854	0.793	0.718	0.856	0.694	0.627	0.75	0.022990988
CHEM_ID_100001551	1-arachidonoyl-GPC (20:4n6)*	Lipid	Lysophospholipid	plasma_wave_2	278	1.021	0.319	31.244	272	1.003	0.059	5.882	0.84	0.752	0.671	0.822	0.728	0.668	0.779	0.005113043
CHEM_ID_100001551	1-arachidonoyl-GPC (20:4n6)*	Lipid	Lysophospholipid	plasma_inter_wave	278	1.069	0.362	33.863	552	1.012	0.124	12.253	0.792	0.588	0.488	0.678	0.455	0.357	0.543	0.016392543
CHEM_ID_100001551	1-arachidonoyl-GPC (20:4n6)*	Lipid	Lysophospholipid	csf_wave_1	30	1.077	0.478	44.383	132	1.188	1.023	86.111	0.818	0.683	0.374	0.894	0.614	0.331	0.796	0.147154011
CHEM_ID_100001551	1-arachidonoyl-GPC (20:4n6)*	Lipid	Lysophospholipid	csf_wave_2	32	0.961	0.313	32.57	84	1.071	0.506	47.246	0.82	0.687	0.391	0.891	0.628	0.363	0.799	0.078345697
CHEM_ID_100001551	1-arachidonoyl-GPC (20:4n6)*	Lipid	Lysophospholipid	csf_inter_wave	31	1.002	0.339	33.832	216	1.143	0.86	75.241	0.83	0.722	0.432	0.914	0.694	0.455	0.84	0.127909282
CHEM_ID_100001571	1-arachidonoyl-GPE (20:4n6)*	Lipid	Lysophospholipid	plasma_wave_1	278	0.974	0.262	26.899	280	1.007	0.097	9.633	0.808	0.649	0.555	0.732	0.589	0.507	0.661	0.011753979
CHEM_ID_100001571	1-arachidonoyl-GPE (20:4n6)*	Lipid	Lysophospholipid	plasma_wave_2	278	0.996	0.243	24.398	272	1.001	0.049	4.895	0.802	0.624	0.528	0.71	0.637	0.561	0.702	0.003365614
CHEM_ID_100001571	1-arachidonoyl-GPE (20:4n6)*	Lipid	Lysophospholipid	plasma_inter_wave	278	0.974	0.244	25.051	552	1.004	0.077	7.669	0.812	0.662	0.57	0.744	0.652	0.579	0.715	0.008276827
CHEM_ID_100001654	1-arachidonoyl-GPI (20:4)*	Lipid	Lysophospholipid	plasma_wave_1	278	1.344	0.56	41.667	280	1.127	0.563	49.956	0.751	0.421	0.306	0.526	0.393	0.289	0.488	0.083143601
CHEM_ID_100001654	1-arachidonoyl-GPI (20:4)*	Lipid	Lysophospholipid	plasma_wave_2	277	1.161	0.408	35.142	272	1.007	0.238	23.635	0.774	0.515	0.408	0.612	0.463	0.365	0.55	0.036543739
CHEM_ID_100001654	1-arachidonoyl-GPI (20:4)*	Lipid	Lysophospholipid	plasma_inter_wave	277	1.229	0.496	40.358	552	1.068	0.438	41.011	0.73	0.322	0.2	0.435	0.206	0.091	0.316	0.067306977
CHEM_ID_100001433	1-arachidonylglycerol (20:4)	Lipid	Monoacylglycerol	plasma_wave_1	166	1.604	1.385	86.347	209	1.089	0.482	44.261	0.757	0.447	0.3	0.579	0.253	0.105	0.39	0.073060921
CHEM_ID_100001433	1-arachidonylglycerol (20:4)	Lipid	Monoacylglycerol	plasma_wave_2	138	1.457	0.827	56.76	158	1.042	0.32	30.71	0.753	0.426	0.262	0.573	0.339	0.183	0.479	0.049069632
CHEM_ID_100001433	1-arachidonylglycerol (20:4)	Lipid	Monoacylglycerol	plasma_inter_wave	110	1.444	0.842	58.31	367	1.069	0.42	39.289	0.71	0.225	0.019	0.412	0.133	-0.055	0.312	0.064258272
CHEM_ID_100015772	1-cerotoyl-GPC (26:0)*	Lipid	Lysophospholipid	plasma_wave_1	177	1.223	0.503	41.128	219	0.987	0.237	24.012	0.788	0.572	0.444	0.686	0.579	0.472	0.669	0.037211196
CHEM_ID_100015772	1-cerotoyl-GPC (26:0)*	Lipid	Lysophospholipid	plasma_wave_2	104	1.258	0.41	32.591	140	1.012	0.199	19.664	0.784	0.557	0.384	0.705	0.572	0.427	0.688	0.029513305
CHEM_ID_100015772	1-cerotoyl-GPC (26:0)*	Lipid	Lysophospholipid	plasma_inter_wave	82	1.278	0.464	36.307	357	0.996	0.222	22.289	0.761	0.462	0.25	0.643	0.504	0.323	0.649	0.034160721
CHEM_ID_100002873	1-lignoceroyl-GPC (24:0)	Lipid	Lysophospholipid	plasma_wave_1	278	1.139	0.447	39.245	280	0.998	0.105	10.521	0.812	0.661	0.569	0.743	0.585	0.502	0.657	0.013326134
CHEM_ID_100002873	1-lignoceroyl-GPC (24:0)	Lipid	Lysophospholipid	plasma_wave_2	255	1.15	0.48	41.739	251	1.006	0.106	10.537	0.802	0.624	0.523	0.713	0.584	0.497	0.66	0.013354461
CHEM_ID_100002873	1-lignoceroyl-GPC (24:0)	Lipid	Lysophospholipid	plasma_inter_wave	257	1.139	0.43	37.752	531	1.002	0.106	10.579	0.798	0.611	0.51	0.702	0.539	0.446	0.62	0.013428819
CHEM_ID_100005350	1-linolenoyl-GPC (18:3)*	Lipid	Lysophospholipid	plasma_wave_1	278	1.225	0.679	55.429	280	1.028	0.205	19.942	0.801	0.621	0.525	0.708	0.632	0.555	0.697	0.030005488
CHEM_ID_100005350	1-linolenoyl-GPC (18:3)*	Lipid	Lysophospholipid	plasma_wave_2	278	1.048	0.462	44.084	272	1.004	0.058	5.777	0.756	0.443	0.33	0.546	0.504	0.41	0.586	0.004927146
CHEM_ID_100005350	1-linolenoyl-GPC (18:3)*	Lipid	Lysophospholipid	plasma_inter_wave	278	1.125	0.584	51.911	552	1.016	0.152	14.961	0.714	0.245	0.12	0.364	0.25	0.137	0.357	0.021186906
CHEM_ID_100009131	1-linoleoyl-2-arachidonoyl-GPC (18:2/20:4n6)*	Lipid	Phosphatidylcholine (PC)	plasma_wave_1	276	1.019	0.218	21.394	280	1.003	0.078	7.777	0.812	0.661	0.569	0.743	0.624	0.546	0.691	0.008468035
CHEM_ID_100009131	1-linoleoyl-2-arachidonoyl-GPC (18:2/20:4n6)*	Lipid	Phosphatidylcholine (PC)	plasma_wave_2	278	1	0.206	20.6	272	1.002	0.049	4.89	0.804	0.631	0.536	0.717	0.621	0.543	0.688	0.003356762
CHEM_ID_100009131	1-linoleoyl-2-arachidonoyl-GPC (18:2/20:4n6)*	Lipid	Phosphatidylcholine (PC)	plasma_inter_wave	278	1.005	0.213	21.194	552	1.002	0.065	6.487	0.776	0.525	0.419	0.621	0.464	0.366	0.551	0.006184162
CHEM_ID_100009343	1-linoleoyl-2-linolenoyl-GPC (18:2/18:3)*	Lipid	Phosphatidylcholine (PC)	plasma_wave_1	250	1.249	0.819	65.572	277	1.002	0.124	12.375	0.784	0.556	0.447	0.654	0.427	0.32	0.523	0.016608537
CHEM_ID_100009343	1-linoleoyl-2-linolenoyl-GPC (18:2/18:3)*	Lipid	Phosphatidylcholine (PC)	plasma_wave_2	247	1.118	0.602	53.846	265	0.992	0.121	12.198	0.755	0.438	0.318	0.548	0.395	0.284	0.495	0.016295168
CHEM_ID_100009343	1-linoleoyl-2-linolenoyl-GPC (18:2/18:3)*	Lipid	Phosphatidylcholine (PC)	plasma_inter_wave	250	1.181	0.706	59.78	542	0.997	0.122	12.237	0.771	0.504	0.391	0.608	0.481	0.38	0.571	0.016364216
CHEM_ID_100001395	1-linoleoyl-GPC (18:2)	Lipid	Lysophospholipid	plasma_wave_1	278	1.174	0.38	32.368	280	1.016	0.12	11.811	0.825	0.707	0.62	0.783	0.707	0.642	0.761	0.015610007
CHEM_ID_100001395	1-linoleoyl-GPC (18:2)	Lipid	Lysophospholipid	plasma_wave_2	278	1.035	0.263	25.411	272	1.002	0.057	5.689	0.799	0.614	0.517	0.701	0.557	0.471	0.633	0.004771347
CHEM_ID_100001395	1-linoleoyl-GPC (18:2)	Lipid	Lysophospholipid	plasma_inter_wave	278	1.098	0.328	29.872	552	1.009	0.095	9.415	0.748	0.404	0.288	0.511	0.315	0.205	0.417	0.011368022
CHEM_ID_100001570	1-linoleoyl-GPE (18:2)*	Lipid	Lysophospholipid	plasma_wave_1	278	1.033	0.358	34.656	280	1.005	0.1	9.95	0.786	0.563	0.461	0.656	0.581	0.498	0.654	0.01231521
CHEM_ID_100001570	1-linoleoyl-GPE (18:2)*	Lipid	Lysophospholipid	plasma_wave_2	278	1.001	0.329	32.867	272	0.996	0.055	5.522	0.782	0.548	0.444	0.642	0.547	0.459	0.624	0.004475683
CHEM_ID_100001570	1-linoleoyl-GPE (18:2)*	Lipid	Lysophospholipid	plasma_inter_wave	278	1.011	0.336	33.234	552	1	0.081	8.1	0.763	0.473	0.363	0.574	0.5	0.407	0.584	0.009039888
CHEM_ID_100009227	1-linoleoyl-GPG (18:2)*	Lipid	Lysophospholipid	plasma_wave_1	272	1.107	0.489	44.173	280	1.04	0.328	31.538	0.758	0.448	0.334	0.552	0.495	0.4	0.58	0.050535559
CHEM_ID_100009227	1-linoleoyl-GPG (18:2)*	Lipid	Lysophospholipid	plasma_wave_2	259	0.969	0.307	31.682	272	1.022	0.209	20.45	0.772	0.507	0.395	0.608	0.449	0.346	0.541	0.030904874
CHEM_ID_100009227	1-linoleoyl-GPG (18:2)*	Lipid	Lysophospholipid	plasma_inter_wave	264	1.023	0.402	39.296	552	1.031	0.276	26.77	0.719	0.272	0.145	0.392	0.252	0.136	0.362	0.042094081
CHEM_ID_100001778	1-linoleoyl-GPI (18:2)*	Lipid	Lysophospholipid	plasma_wave_1	278	1.346	0.676	50.223	280	1.165	0.699	60	0.758	0.451	0.339	0.554	0.348	0.241	0.447	0.100925942
CHEM_ID_100001778	1-linoleoyl-GPI (18:2)*	Lipid	Lysophospholipid	plasma_wave_2	274	1.069	0.448	41.908	272	1.001	0.243	24.276	0.783	0.551	0.447	0.646	0.399	0.294	0.494	0.037678594
CHEM_ID_100001778	1-linoleoyl-GPI (18:2)*	Lipid	Lysophospholipid	plasma_inter_wave	275	1.179	0.544	46.141	552	1.084	0.532	49.077	0.733	0.338	0.218	0.451	0.255	0.141	0.362	0.08158738
CHEM_ID_100001040	1-linoleoylglycerol (18:2)	Lipid	Monoacylglycerol	plasma_wave_1	268	1.176	0.697	59.269	280	1.062	0.345	32.486	0.768	0.492	0.381	0.593	0.413	0.309	0.508	0.05221394
CHEM_ID_100001040	1-linoleoylglycerol (18:2)	Lipid	Monoacylglycerol	plasma_wave_2	269	1.192	0.912	76.51	272	1.087	0.471	43.33	0.743	0.381	0.262	0.491	0.169	0.05	0.283	0.071412637
CHEM_ID_100001040	1-linoleoylglycerol (18:2)	Lipid	Monoacylglycerol	plasma_inter_wave	267	1.213	0.922	76.01	552	1.074	0.412	38.361	0.708	0.214	0.084	0.337	0.04	-0.081	0.159	0.0626153
CHEM_ID_100001208	1-methyl-4-imidazoleacetate	Amino Acid	Histidine Metabolism	plasma_wave_1	278	0.928	0.358	38.578	280	0.994	0.088	8.853	0.86	0.811	0.739	0.872	0.788	0.739	0.829	0.010373033
CHEM_ID_100001208	1-methyl-4-imidazoleacetate	Amino Acid	Histidine Metabolism	plasma_wave_2	225	1.024	0.51	49.805	225	0.986	0.19	19.27	0.81	0.653	0.549	0.744	0.758	0.696	0.808	0.02881575
CHEM_ID_100001208	1-methyl-4-imidazoleacetate	Amino Acid	Histidine Metabolism	plasma_inter_wave	251	0.97	0.444	45.773	505	0.99	0.143	14.444	0.809	0.651	0.552	0.738	0.741	0.68	0.792	0.020271586
CHEM_ID_100002910	1-methyl-5-imidazoleacetate	Amino Acid	Histidine Metabolism	plasma_wave_1	278	1.014	0.841	82.939	280	0.99	0.083	8.384	0.752	0.423	0.309	0.528	0.433	0.332	0.524	0.009542694
CHEM_ID_100002910	1-methyl-5-imidazoleacetate	Amino Acid	Histidine Metabolism	plasma_wave_2	268	1.068	0.969	90.73	271	1.002	0.213	21.257	0.732	0.333	0.211	0.448	0.287	0.173	0.393	0.032333623
CHEM_ID_100002910	1-methyl-5-imidazoleacetate	Amino Acid	Histidine Metabolism	plasma_inter_wave	272	1.032	0.896	86.822	551	0.996	0.161	16.165	0.743	0.381	0.263	0.491	0.288	0.175	0.393	0.023318521
CHEM_ID_100002910	1-methyl-5-imidazoleacetate	Amino Acid	Histidine Metabolism	csf_wave_1	30	1.096	0.666	60.766	128	0.994	0.081	8.149	0.744	0.386	-0.002	0.692	0.344	-0.013	0.623	0.00912664
CHEM_ID_100002910	1-methyl-5-imidazoleacetate	Amino Acid	Histidine Metabolism	csf_wave_2	27	1.011	0.736	72.799	83	1.006	0.176	17.495	0.791	0.583	0.22	0.841	0.498	0.153	0.735	0.025673211
CHEM_ID_100002910	1-methyl-5-imidazoleacetate	Amino Acid	Histidine Metabolism	csf_inter_wave	28	1.091	0.743	68.103	211	0.999	0.127	12.713	0.738	0.36	-0.048	0.683	0.518	0.186	0.744	0.017206947
CHEM_ID_100021478	1-methyl-5-imidazolelactate	Amino Acid	Histidine Metabolism	plasma_wave_1	244	1.226	1.068	87.113	280	0.988	0.102	10.324	0.74	0.369	0.243	0.486	0.392	0.28	0.493	0.012977356
CHEM_ID_100021478	1-methyl-5-imidazolelactate	Amino Acid	Histidine Metabolism	plasma_wave_2	262	1.013	0.754	74.432	272	1.001	0.074	7.393	0.739	0.362	0.24	0.476	0.27	0.154	0.378	0.007788184
CHEM_ID_100021478	1-methyl-5-imidazolelactate	Amino Acid	Histidine Metabolism	plasma_inter_wave	261	1.075	0.93	86.512	552	0.994	0.089	8.954	0.737	0.355	0.232	0.469	0.278	0.163	0.386	0.010551847
CHEM_ID_100000715	1-methylguanidine	Amino Acid	Guanidino and Acetamido Metabolism	plasma_wave_1	72	1.097	0.465	42.388	124	1.014	0.252	24.852	0.759	0.454	0.226	0.648	0.414	0.203	0.588	0.038698369
CHEM_ID_100000715	1-methylguanidine	Amino Acid	Guanidino and Acetamido Metabolism	plasma_wave_2	42	0.998	0.444	44.489	86	0.967	0.238	24.612	0.766	0.483	0.181	0.724	0.547	0.295	0.728	0.038273463
CHEM_ID_100000715	1-methylguanidine	Amino Acid	Guanidino and Acetamido Metabolism	plasma_inter_wave	23	1.125	0.408	36.267	210	0.995	0.247	24.824	0.648	-0.102	-0.63	0.357	-0.099	-0.484	0.318	0.038648797
CHEM_ID_100001051	1-methylhistidine	Amino Acid	Histidine Metabolism	plasma_wave_1	275	1.099	0.501	45.587	279	0.99	0.11	11.111	0.791	0.585	0.485	0.676	0.521	0.429	0.602	0.014370696
CHEM_ID_100001051	1-methylhistidine	Amino Acid	Histidine Metabolism	plasma_wave_2	239	0.977	0.312	31.934	224	0.984	0.103	10.467	0.772	0.51	0.394	0.615	0.457	0.35	0.551	0.01323053
CHEM_ID_100001051	1-methylhistidine	Amino Acid	Histidine Metabolism	plasma_inter_wave	239	1.022	0.388	37.965	503	0.988	0.107	10.83	0.765	0.477	0.359	0.585	0.312	0.193	0.422	0.013873201
CHEM_ID_100001051	1-methylhistidine	Amino Acid	Histidine Metabolism	csf_wave_1	33	0.939	0.514	54.739	128	1.037	0.281	27.097	0.764	0.476	0.127	0.746	0.54	0.246	0.743	0.042673017
CHEM_ID_100001051	1-methylhistidine	Amino Acid	Histidine Metabolism	csf_wave_2	33	0.96	0.495	51.562	82	1.022	0.272	26.614	0.774	0.515	0.176	0.774	0.632	0.373	0.8	0.041817892
CHEM_ID_100001051	1-methylhistidine	Amino Acid	Histidine Metabolism	csf_inter_wave	33	0.928	0.465	50.108	210	1.031	0.277	26.867	0.733	0.336	-0.04	0.642	0.514	0.212	0.726	0.042265814
CHEM_ID_55	1-methylnicotinamide	Cofactors and Vitamins	Nicotinate and Nicotinamide Metabolism	plasma_wave_1	278	1.086	2.855	262.891	280	1.008	0.085	8.433	0.752	0.422	0.308	0.527	0.09	-0.028	0.205	0.009629446
CHEM_ID_55	1-methylnicotinamide	Cofactors and Vitamins	Nicotinate and Nicotinamide Metabolism	plasma_wave_2	278	0.842	0.487	57.838	272	1	0.116	11.6	0.737	0.354	0.236	0.465	0.562	0.476	0.638	0.015236443
CHEM_ID_55	1-methylnicotinamide	Cofactors and Vitamins	Nicotinate and Nicotinamide Metabolism	plasma_inter_wave	278	0.891	0.65	72.952	552	1.004	0.101	10.06	0.735	0.348	0.228	0.459	0.108	-0.009	0.223	0.012509959
CHEM_ID_55	1-methylnicotinamide	Cofactors and Vitamins	Nicotinate and Nicotinamide Metabolism	csf_wave_1	32	0.99	1.283	129.596	128	0.995	0.098	9.849	0.803	0.631	0.316	0.855	0.967	0.933	0.984	0.012136395
CHEM_ID_55	1-methylnicotinamide	Cofactors and Vitamins	Nicotinate and Nicotinamide Metabolism	csf_wave_2	26	0.752	0.451	59.973	81	0.987	0.202	20.466	0.746	0.397	-0.022	0.72	0.445	0.077	0.706	0.030933201
CHEM_ID_55	1-methylnicotinamide	Cofactors and Vitamins	Nicotinate and Nicotinamide Metabolism	csf_inter_wave	29	0.9	1.07	118.889	209	0.992	0.147	14.819	0.757	0.447	0.064	0.741	0.019	-0.344	0.378	0.020935503
CHEM_ID_100001400	1-methylurate	Xenobiotics	Xanthine Metabolism	plasma_wave_1	174	1.187	0.892	75.147	248	1.012	0.136	13.439	0.795	0.598	0.472	0.709	0.605	0.501	0.691	0.01849229
CHEM_ID_100001400	1-methylurate	Xenobiotics	Xanthine Metabolism	plasma_wave_2	238	1.147	1.02	88.928	267	1.018	0.128	12.574	0.805	0.636	0.534	0.728	0.622	0.537	0.694	0.016960855
CHEM_ID_100001400	1-methylurate	Xenobiotics	Xanthine Metabolism	plasma_inter_wave	188	1.158	0.91	78.584	519	1.015	0.131	12.906	0.791	0.583	0.46	0.692	0.489	0.373	0.591	0.017548643
CHEM_ID_100001405	1-methylxanthine	Xenobiotics	Xanthine Metabolism	plasma_wave_1	222	1.224	0.938	76.634	280	1.005	0.126	12.537	0.81	0.654	0.549	0.746	0.562	0.465	0.646	0.016895349
CHEM_ID_100001405	1-methylxanthine	Xenobiotics	Xanthine Metabolism	plasma_wave_2	254	0.984	0.828	84.146	272	0.995	0.092	9.246	0.807	0.643	0.544	0.73	0.622	0.54	0.692	0.011068817
CHEM_ID_100001405	1-methylxanthine	Xenobiotics	Xanthine Metabolism	plasma_inter_wave	236	1.106	0.813	73.508	552	1	0.11	11	0.784	0.557	0.445	0.658	0.467	0.361	0.561	0.014174176
CHEM_ID_100009139	1-myristoyl-2-arachidonoyl-GPC (14:0/20:4)*	Lipid	Phosphatidylcholine (PC)	plasma_wave_1	278	0.989	0.449	45.399	280	1.004	0.1	9.96	0.8	0.619	0.522	0.706	0.616	0.538	0.684	0.012332914
CHEM_ID_100009139	1-myristoyl-2-arachidonoyl-GPC (14:0/20:4)*	Lipid	Phosphatidylcholine (PC)	plasma_wave_2	278	0.98	0.393	40.102	272	1.002	0.057	5.689	0.785	0.559	0.457	0.652	0.553	0.465	0.629	0.004771347
CHEM_ID_100009139	1-myristoyl-2-arachidonoyl-GPC (14:0/20:4)*	Lipid	Phosphatidylcholine (PC)	plasma_inter_wave	278	0.97	0.42	43.299	552	1.003	0.082	8.175	0.779	0.537	0.432	0.632	0.499	0.405	0.582	0.009172671
CHEM_ID_100000672	1-myristoyl-2-palmitoyl-GPC (14:0/16:0)	Lipid	Phosphatidylcholine (PC)	plasma_wave_1	278	0.984	0.5	50.813	280	1.002	0.087	8.683	0.755	0.437	0.324	0.541	0.402	0.299	0.496	0.010072057
CHEM_ID_100000672	1-myristoyl-2-palmitoyl-GPC (14:0/16:0)	Lipid	Phosphatidylcholine (PC)	plasma_wave_2	278	1.012	0.48	47.431	272	1	0.055	5.5	0.732	0.331	0.211	0.444	0.3	0.189	0.403	0.004436733
CHEM_ID_100000672	1-myristoyl-2-palmitoyl-GPC (14:0/16:0)	Lipid	Phosphatidylcholine (PC)	plasma_inter_wave	278	0.989	0.48	48.534	552	1.001	0.073	7.293	0.729	0.316	0.195	0.43	0.246	0.132	0.353	0.00761114
CHEM_ID_100000672	1-myristoyl-2-palmitoyl-GPC (14:0/16:0)	Lipid	Phosphatidylcholine (PC)	csf_wave_1	33	0.961	0.292	30.385	132	1.036	0.268	25.869	0.844	0.764	0.501	0.933	0.73	0.519	0.857	0.040498911
CHEM_ID_100000672	1-myristoyl-2-palmitoyl-GPC (14:0/16:0)	Lipid	Phosphatidylcholine (PC)	csf_wave_2	33	1.049	0.279	26.597	84	0.995	0.126	12.663	0.872	0.841	0.613	0.971	0.846	0.71	0.921	0.017118425
CHEM_ID_100000672	1-myristoyl-2-palmitoyl-GPC (14:0/16:0)	Lipid	Phosphatidylcholine (PC)	csf_inter_wave	33	0.997	0.267	26.78	216	1.02	0.224	21.961	0.848	0.775	0.516	0.939	0.817	0.662	0.905	0.033580015
CHEM_ID_100009130	1-oleoyl-2-docosahexaenoyl-GPC (18:1/22:6)*	Lipid	Phosphatidylcholine (PC)	plasma_wave_1	278	1.085	0.309	28.479	280	1.007	0.079	7.845	0.812	0.661	0.569	0.743	0.659	0.587	0.721	0.008588425
CHEM_ID_100009130	1-oleoyl-2-docosahexaenoyl-GPC (18:1/22:6)*	Lipid	Phosphatidylcholine (PC)	plasma_wave_2	278	0.955	0.279	29.215	272	1	0.058	5.8	0.831	0.725	0.641	0.799	0.674	0.605	0.733	0.004967866
CHEM_ID_100009130	1-oleoyl-2-docosahexaenoyl-GPC (18:1/22:6)*	Lipid	Phosphatidylcholine (PC)	plasma_inter_wave	278	1.004	0.281	27.988	552	1.004	0.069	6.873	0.793	0.591	0.491	0.68	0.595	0.514	0.666	0.006867553
CHEM_ID_100009220	1-oleoyl-2-docosahexaenoyl-GPE (18:1/22:6)*	Lipid	Phosphatidylethanolamine (PE)	plasma_wave_1	175	1.254	0.847	67.544	246	1.007	0.241	23.932	0.823	0.699	0.587	0.795	0.652	0.557	0.729	0.037069561
CHEM_ID_100009220	1-oleoyl-2-docosahexaenoyl-GPE (18:1/22:6)*	Lipid	Phosphatidylethanolamine (PE)	plasma_wave_2	224	1.108	0.751	67.78	258	0.983	0.173	17.599	0.821	0.691	0.591	0.777	0.767	0.707	0.816	0.025857338
CHEM_ID_100009220	1-oleoyl-2-docosahexaenoyl-GPE (18:1/22:6)*	Lipid	Phosphatidylethanolamine (PE)	plasma_inter_wave	183	1.149	0.703	61.184	504	0.995	0.209	21.005	0.787	0.569	0.443	0.681	0.659	0.569	0.734	0.031887471
CHEM_ID_100001272	1-oleoyl-GPC (18:1)	Lipid	Lysophospholipid	plasma_wave_1	278	1.115	0.3	26.906	280	1.007	0.099	9.831	0.834	0.735	0.652	0.807	0.709	0.645	0.763	0.012104527
CHEM_ID_100001272	1-oleoyl-GPC (18:1)	Lipid	Lysophospholipid	plasma_wave_2	278	1.028	0.263	25.584	272	0.999	0.044	4.404	0.811	0.656	0.564	0.739	0.665	0.594	0.726	0.002496326
CHEM_ID_100001272	1-oleoyl-GPC (18:1)	Lipid	Lysophospholipid	plasma_inter_wave	278	1.06	0.28	26.415	552	1.003	0.077	7.677	0.78	0.542	0.438	0.637	0.502	0.409	0.585	0.00829099
CHEM_ID_100001272	1-oleoyl-GPC (18:1)	Lipid	Lysophospholipid	csf_wave_1	33	1.051	0.352	33.492	132	1.201	1.229	102.331	0.877	0.852	0.63	0.976	0.776	0.593	0.883	0.175870616
CHEM_ID_100001272	1-oleoyl-GPC (18:1)	Lipid	Lysophospholipid	csf_wave_2	32	0.971	0.266	27.394	84	1.034	0.312	30.174	0.854	0.793	0.537	0.95	0.615	0.344	0.791	0.048120673
CHEM_ID_100001272	1-oleoyl-GPC (18:1)	Lipid	Lysophospholipid	csf_inter_wave	33	0.999	0.291	29.129	216	1.136	0.982	86.444	0.815	0.673	0.377	0.879	0.613	0.346	0.788	0.147743569
CHEM_ID_100001569	1-oleoyl-GPE (18:1)	Lipid	Lysophospholipid	plasma_wave_1	277	0.997	0.376	37.713	280	1.002	0.115	11.477	0.778	0.532	0.427	0.628	0.453	0.354	0.542	0.015018678
CHEM_ID_100001569	1-oleoyl-GPE (18:1)	Lipid	Lysophospholipid	plasma_wave_2	278	0.995	0.352	35.377	272	0.999	0.051	5.105	0.762	0.466	0.355	0.567	0.477	0.381	0.563	0.003737408
CHEM_ID_100001569	1-oleoyl-GPE (18:1)	Lipid	Lysophospholipid	plasma_inter_wave	278	0.983	0.36	36.623	552	1.001	0.089	8.891	0.773	0.512	0.405	0.609	0.488	0.393	0.573	0.010440309
CHEM_ID_100005716	1-oleoyl-GPG (18:1)*	Lipid	Lysophospholipid	plasma_wave_1	119	1.396	0.867	62.106	149	1.108	0.472	42.599	0.784	0.558	0.397	0.697	0.609	0.483	0.711	0.070118443
CHEM_ID_100005716	1-oleoyl-GPG (18:1)*	Lipid	Lysophospholipid	plasma_wave_2	168	1.032	0.385	37.306	191	1.012	0.21	20.751	0.772	0.51	0.371	0.634	0.605	0.499	0.692	0.031437778
CHEM_ID_100005716	1-oleoyl-GPG (18:1)*	Lipid	Lysophospholipid	plasma_inter_wave	102	1.25	0.704	56.32	347	1.055	0.353	33.46	0.719	0.272	0.062	0.46	0.208	0.015	0.386	0.053938353
CHEM_ID_100001777	1-oleoyl-GPI (18:1)	Lipid	Lysophospholipid	plasma_wave_1	272	1.607	1.172	72.931	276	1.306	1.46	111.792	0.742	0.376	0.258	0.487	0.366	0.258	0.464	0.192620789
CHEM_ID_100001777	1-oleoyl-GPI (18:1)	Lipid	Lysophospholipid	plasma_wave_2	276	1.157	0.54	46.672	272	1.007	0.287	28.5	0.756	0.443	0.33	0.547	0.349	0.24	0.448	0.04515695
CHEM_ID_100001777	1-oleoyl-GPI (18:1)	Lipid	Lysophospholipid	plasma_inter_wave	274	1.343	0.901	67.089	548	1.158	1.066	92.055	0.722	0.287	0.163	0.403	0.156	0.038	0.269	0.157677531
CHEM_ID_100000924	1-oleoylglycerol (18:1)	Lipid	Monoacylglycerol	plasma_wave_1	258	0.983	0.568	57.782	280	1.1	0.494	44.909	0.733	0.339	0.214	0.455	0.317	0.203	0.423	0.074208169
CHEM_ID_100000924	1-oleoylglycerol (18:1)	Lipid	Monoacylglycerol	plasma_wave_2	267	1.121	1.089	97.145	271	1.06	0.466	43.962	0.715	0.25	0.122	0.37	0.082	-0.038	0.2	0.072531558
CHEM_ID_100000924	1-oleoylglycerol (18:1)	Lipid	Monoacylglycerol	plasma_inter_wave	262	1.1	1.055	95.909	551	1.08	0.48	44.444	0.691	0.129	-0.007	0.258	-0.02	-0.141	0.101	0.073384912
CHEM_ID_100009345	1-palmitoleoyl-2-linolenoyl-GPC (16:1/18:3)*	Lipid	Phosphatidylcholine (PC)	plasma_wave_1	135	1.159	0.508	43.831	182	0.991	0.122	12.311	0.815	0.672	0.538	0.784	0.625	0.511	0.718	0.016495229
CHEM_ID_100009345	1-palmitoleoyl-2-linolenoyl-GPC (16:1/18:3)*	Lipid	Phosphatidylcholine (PC)	plasma_wave_2	176	1.072	0.468	43.657	196	0.998	0.14	14.028	0.797	0.607	0.482	0.716	0.611	0.509	0.696	0.019535081
CHEM_ID_100009345	1-palmitoleoyl-2-linolenoyl-GPC (16:1/18:3)*	Lipid	Phosphatidylcholine (PC)	plasma_inter_wave	112	1.102	0.493	44.737	378	0.994	0.131	13.179	0.779	0.536	0.366	0.682	0.473	0.316	0.605	0.018031974
CHEM_ID_100001511	1-palmitoleoyl-GPC (16:1)*	Lipid	Lysophospholipid	plasma_wave_1	278	1.055	0.336	31.848	280	1.004	0.098	9.761	0.826	0.708	0.622	0.784	0.721	0.66	0.773	0.011980596
CHEM_ID_100001511	1-palmitoleoyl-GPC (16:1)*	Lipid	Lysophospholipid	plasma_wave_2	278	0.969	0.325	33.54	272	0.991	0.07	7.064	0.803	0.628	0.532	0.713	0.629	0.552	0.695	0.007205708
CHEM_ID_100001511	1-palmitoleoyl-GPC (16:1)*	Lipid	Lysophospholipid	plasma_inter_wave	278	1.004	0.335	33.367	552	0.998	0.086	8.617	0.801	0.622	0.526	0.708	0.595	0.513	0.666	0.009955208
CHEM_ID_100008914	1-palmitoyl-2-arachidonoyl-GPC (16:0/20:4n6)	Lipid	Phosphatidylcholine (PC)	plasma_wave_1	278	0.978	0.19	19.427	280	1.004	0.074	7.371	0.847	0.775	0.697	0.841	0.762	0.708	0.807	0.007749234
CHEM_ID_100008914	1-palmitoyl-2-arachidonoyl-GPC (16:0/20:4n6)	Lipid	Phosphatidylcholine (PC)	plasma_wave_2	278	0.982	0.137	13.951	272	1	0.04	4	0.84	0.753	0.673	0.823	0.75	0.693	0.797	0.001781067
CHEM_ID_100008914	1-palmitoyl-2-arachidonoyl-GPC (16:0/20:4n6)	Lipid	Phosphatidylcholine (PC)	plasma_inter_wave	278	0.979	0.16	16.343	552	1.002	0.059	5.888	0.83	0.72	0.635	0.794	0.689	0.622	0.746	0.005123666
CHEM_ID_100008914	1-palmitoyl-2-arachidonoyl-GPC (16:0/20:4n6)	Lipid	Phosphatidylcholine (PC)	csf_wave_1	33	0.951	0.315	33.123	132	2.584	9.165	354.683	0.882	0.863	0.647	0.98	0.837	0.696	0.916	0.622645752
CHEM_ID_100008914	1-palmitoyl-2-arachidonoyl-GPC (16:0/20:4n6)	Lipid	Phosphatidylcholine (PC)	csf_wave_2	33	1.013	0.335	33.07	84	1.174	0.952	81.09	0.874	0.845	0.62	0.973	0.849	0.716	0.922	0.138264611
CHEM_ID_100008914	1-palmitoyl-2-arachidonoyl-GPC (16:0/20:4n6)	Lipid	Phosphatidylcholine (PC)	csf_inter_wave	33	0.977	0.296	30.297	216	2.036	7.212	354.224	0.87	0.836	0.606	0.969	0.868	0.749	0.932	0.621833118
CHEM_ID_100008990	1-palmitoyl-2-arachidonoyl-GPE (16:0/20:4)*	Lipid	Phosphatidylethanolamine (PE)	plasma_wave_1	278	0.883	0.466	52.775	280	1	0.081	8.1	0.848	0.775	0.698	0.842	0.785	0.735	0.826	0.009039888
CHEM_ID_100008990	1-palmitoyl-2-arachidonoyl-GPE (16:0/20:4)*	Lipid	Phosphatidylethanolamine (PE)	plasma_wave_2	278	0.937	0.399	42.583	272	1.003	0.05	4.985	0.846	0.769	0.691	0.837	0.735	0.676	0.785	0.003524954
CHEM_ID_100008990	1-palmitoyl-2-arachidonoyl-GPE (16:0/20:4)*	Lipid	Phosphatidylethanolamine (PE)	plasma_inter_wave	278	0.904	0.426	47.124	552	1.001	0.068	6.793	0.83	0.722	0.637	0.796	0.7	0.634	0.755	0.006725918
CHEM_ID_100008993	1-palmitoyl-2-arachidonoyl-GPI (16:0/20:4)*	Lipid	Phosphatidylinositol (PI)	plasma_wave_1	274	1.054	0.461	43.738	279	1.014	0.16	15.779	0.796	0.602	0.503	0.691	0.558	0.471	0.634	0.022635129
CHEM_ID_100008993	1-palmitoyl-2-arachidonoyl-GPI (16:0/20:4)*	Lipid	Phosphatidylinositol (PI)	plasma_wave_2	274	0.95	0.338	35.579	272	0.999	0.14	14.014	0.764	0.477	0.366	0.578	0.421	0.318	0.513	0.019510295
CHEM_ID_100008993	1-palmitoyl-2-arachidonoyl-GPI (16:0/20:4)*	Lipid	Phosphatidylinositol (PI)	plasma_inter_wave	276	0.995	0.408	41.005	551	1.007	0.15	14.896	0.758	0.45	0.338	0.554	0.361	0.254	0.459	0.021071827
CHEM_ID_100008985	1-palmitoyl-2-dihomo-linolenoyl-GPC (16:0/20:3n3 or 6)*	Lipid	Phosphatidylcholine (PC)	plasma_wave_1	278	1.007	0.163	16.187	280	1.001	0.053	5.295	0.815	0.671	0.58	0.751	0.607	0.527	0.676	0.004073792
CHEM_ID_100008985	1-palmitoyl-2-dihomo-linolenoyl-GPC (16:0/20:3n3 or 6)*	Lipid	Phosphatidylcholine (PC)	plasma_wave_2	278	0.939	0.153	16.294	272	0.997	0.058	5.817	0.771	0.503	0.396	0.601	0.484	0.389	0.569	0.004997964
CHEM_ID_100008985	1-palmitoyl-2-dihomo-linolenoyl-GPC (16:0/20:3n3 or 6)*	Lipid	Phosphatidylcholine (PC)	plasma_inter_wave	278	0.968	0.162	16.736	552	0.999	0.055	5.506	0.735	0.344	0.225	0.456	0.382	0.277	0.478	0.004447356
CHEM_ID_100008915	1-palmitoyl-2-docosahexaenoyl-GPC (16:0/22:6)	Lipid	Phosphatidylcholine (PC)	plasma_wave_1	278	1.019	0.267	26.202	280	1	0.071	7.1	0.824	0.701	0.614	0.778	0.704	0.639	0.759	0.007269444
CHEM_ID_100008915	1-palmitoyl-2-docosahexaenoyl-GPC (16:0/22:6)	Lipid	Phosphatidylcholine (PC)	plasma_wave_2	278	0.989	0.243	24.57	272	0.998	0.04	4.008	0.824	0.703	0.616	0.78	0.675	0.606	0.735	0.00179523
CHEM_ID_100008915	1-palmitoyl-2-docosahexaenoyl-GPC (16:0/22:6)	Lipid	Phosphatidylcholine (PC)	plasma_inter_wave	278	1.007	0.259	25.72	552	0.999	0.058	5.806	0.813	0.665	0.574	0.747	0.667	0.596	0.727	0.004978489
CHEM_ID_100008915	1-palmitoyl-2-docosahexaenoyl-GPC (16:0/22:6)	Lipid	Phosphatidylcholine (PC)	csf_wave_1	33	0.996	0.405	40.663	132	2.292	7.609	331.981	0.902	0.907	0.718	0.994	0.856	0.728	0.926	0.582453127
CHEM_ID_100008915	1-palmitoyl-2-docosahexaenoyl-GPC (16:0/22:6)	Lipid	Phosphatidylcholine (PC)	csf_wave_2	33	1.055	0.38	36.019	84	1.163	0.821	70.593	0.866	0.827	0.591	0.965	0.796	0.626	0.894	0.119680258
CHEM_ID_100008915	1-palmitoyl-2-docosahexaenoyl-GPC (16:0/22:6)	Lipid	Phosphatidylcholine (PC)	csf_inter_wave	33	1.011	0.357	35.312	216	1.853	5.987	323.098	0.856	0.799	0.551	0.951	0.738	0.532	0.861	0.566726272
CHEM_ID_100008991	1-palmitoyl-2-docosahexaenoyl-GPE (16:0/22:6)*	Lipid	Phosphatidylethanolamine (PE)	plasma_wave_1	278	0.993	0.625	62.941	280	1.019	0.161	15.8	0.852	0.788	0.712	0.852	0.783	0.733	0.824	0.022672308
CHEM_ID_100008991	1-palmitoyl-2-docosahexaenoyl-GPE (16:0/22:6)*	Lipid	Phosphatidylethanolamine (PE)	plasma_wave_2	278	0.985	0.613	62.234	272	0.998	0.117	11.723	0.859	0.808	0.736	0.869	0.835	0.795	0.867	0.015454207
CHEM_ID_100008991	1-palmitoyl-2-docosahexaenoyl-GPE (16:0/22:6)*	Lipid	Phosphatidylethanolamine (PE)	plasma_inter_wave	278	0.989	0.594	60.061	552	1.009	0.141	13.974	0.841	0.757	0.677	0.826	0.752	0.697	0.799	0.019439477
CHEM_ID_1537	1-palmitoyl-2-linoleoyl-GPC (16:0/18:2)	Lipid	Phosphatidylcholine (PC)	plasma_wave_1	278	1.02	0.129	12.647	280	1.004	0.069	6.873	0.799	0.615	0.519	0.702	0.588	0.505	0.66	0.006867553
CHEM_ID_1537	1-palmitoyl-2-linoleoyl-GPC (16:0/18:2)	Lipid	Phosphatidylcholine (PC)	plasma_wave_2	278	1.007	0.106	10.526	272	1.002	0.042	4.192	0.813	0.666	0.574	0.747	0.593	0.511	0.664	0.002120992
CHEM_ID_1537	1-palmitoyl-2-linoleoyl-GPC (16:0/18:2)	Lipid	Phosphatidylcholine (PC)	plasma_inter_wave	278	1.014	0.119	11.736	552	1.003	0.058	5.783	0.742	0.377	0.26	0.486	0.408	0.305	0.501	0.004937769
CHEM_ID_1537	1-palmitoyl-2-linoleoyl-GPC (16:0/18:2)	Lipid	Phosphatidylcholine (PC)	csf_wave_1	33	0.989	0.334	33.771	132	3.853	15.835	410.978	0.874	0.845	0.62	0.973	0.746	0.545	0.866	0.722312908
CHEM_ID_1537	1-palmitoyl-2-linoleoyl-GPC (16:0/18:2)	Lipid	Phosphatidylcholine (PC)	csf_wave_2	33	1.046	0.336	32.122	84	1.471	2.043	138.885	0.869	0.834	0.602	0.968	0.786	0.609	0.888	0.240587433
CHEM_ID_1537	1-palmitoyl-2-linoleoyl-GPC (16:0/18:2)	Lipid	Phosphatidylcholine (PC)	csf_inter_wave	33	1.015	0.312	30.739	216	2.927	12.48	426.375	0.86	0.809	0.566	0.956	0.698	0.47	0.838	0.749572438
CHEM_ID_100001870	1-palmitoyl-2-linoleoyl-GPE (16:0/18:2)	Lipid	Phosphatidylethanolamine (PE)	plasma_wave_1	278	0.945	0.556	58.836	280	1.015	0.12	11.823	0.841	0.756	0.676	0.825	0.794	0.746	0.834	0.015631252
CHEM_ID_100001870	1-palmitoyl-2-linoleoyl-GPE (16:0/18:2)	Lipid	Phosphatidylethanolamine (PE)	plasma_wave_2	278	0.934	0.485	51.927	272	1.001	0.044	4.396	0.843	0.761	0.681	0.829	0.734	0.675	0.784	0.002482163
CHEM_ID_100001870	1-palmitoyl-2-linoleoyl-GPE (16:0/18:2)	Lipid	Phosphatidylethanolamine (PE)	plasma_inter_wave	278	0.943	0.514	54.507	552	1.008	0.091	9.028	0.817	0.678	0.588	0.758	0.699	0.634	0.755	0.01068286
CHEM_ID_1528	1-palmitoyl-2-linoleoyl-GPI (16:0/18:2)	Lipid	Phosphatidylinositol (PI)	plasma_wave_1	271	1.054	0.485	46.015	280	1	0.181	18.1	0.789	0.578	0.476	0.67	0.628	0.55	0.695	0.02674433
CHEM_ID_1528	1-palmitoyl-2-linoleoyl-GPI (16:0/18:2)	Lipid	Phosphatidylinositol (PI)	plasma_wave_2	268	0.901	0.318	35.294	268	0.99	0.148	14.949	0.79	0.578	0.476	0.671	0.583	0.498	0.656	0.02116566
CHEM_ID_1528	1-palmitoyl-2-linoleoyl-GPI (16:0/18:2)	Lipid	Phosphatidylinositol (PI)	plasma_inter_wave	265	0.983	0.417	42.421	548	0.995	0.166	16.683	0.729	0.319	0.195	0.435	0.387	0.279	0.485	0.024235611
CHEM_ID_1539	1-palmitoyl-2-oleoyl-GPC (16:0/18:1)	Lipid	Phosphatidylcholine (PC)	plasma_wave_1	278	0.985	0.182	18.477	280	1.002	0.061	6.088	0.812	0.66	0.568	0.742	0.636	0.561	0.701	0.005477754
CHEM_ID_1539	1-palmitoyl-2-oleoyl-GPC (16:0/18:1)	Lipid	Phosphatidylcholine (PC)	plasma_wave_2	278	0.996	0.157	15.763	272	1.001	0.04	3.996	0.787	0.568	0.466	0.66	0.55	0.462	0.627	0.001773985
CHEM_ID_1539	1-palmitoyl-2-oleoyl-GPC (16:0/18:1)	Lipid	Phosphatidylcholine (PC)	plasma_inter_wave	278	0.987	0.17	17.224	552	1.001	0.052	5.195	0.785	0.559	0.457	0.652	0.565	0.479	0.64	0.003896748
CHEM_ID_1539	1-palmitoyl-2-oleoyl-GPC (16:0/18:1)	Lipid	Phosphatidylcholine (PC)	csf_wave_1	33	0.964	0.283	29.357	132	1.174	1.036	88.245	0.895	0.892	0.693	0.99	0.851	0.72	0.924	0.150932139
CHEM_ID_1539	1-palmitoyl-2-oleoyl-GPC (16:0/18:1)	Lipid	Phosphatidylcholine (PC)	csf_wave_2	33	1.049	0.291	27.741	84	1.017	0.159	15.634	0.913	0.926	0.75	0.998	0.913	0.832	0.956	0.022378415
CHEM_ID_1539	1-palmitoyl-2-oleoyl-GPC (16:0/18:1)	Lipid	Phosphatidylcholine (PC)	csf_inter_wave	33	1.007	0.286	28.401	216	1.113	0.818	73.495	0.843	0.761	0.497	0.931	0.813	0.654	0.903	0.124818087
CHEM_ID_1526	1-palmitoyl-2-oleoyl-GPE (16:0/18:1)	Lipid	Phosphatidylethanolamine (PE)	plasma_wave_1	275	0.861	0.565	65.621	280	1.007	0.111	11.023	0.818	0.681	0.591	0.761	0.685	0.617	0.743	0.014214897
CHEM_ID_1526	1-palmitoyl-2-oleoyl-GPE (16:0/18:1)	Lipid	Phosphatidylethanolamine (PE)	plasma_wave_2	276	0.895	0.453	50.615	272	1.004	0.056	5.578	0.812	0.663	0.571	0.745	0.629	0.552	0.695	0.004574828
CHEM_ID_1526	1-palmitoyl-2-oleoyl-GPE (16:0/18:1)	Lipid	Phosphatidylethanolamine (PE)	plasma_inter_wave	274	0.876	0.491	56.05	552	1.005	0.088	8.756	0.805	0.636	0.54	0.721	0.68	0.611	0.739	0.0102013
CHEM_ID_100009066	1-palmitoyl-2-oleoyl-GPI (16:0/18:1)*	Lipid	Phosphatidylinositol (PI)	plasma_wave_1	266	1.041	0.474	45.533	277	1.009	0.18	17.839	0.786	0.564	0.46	0.658	0.576	0.489	0.651	0.026282244
CHEM_ID_100009066	1-palmitoyl-2-oleoyl-GPI (16:0/18:1)*	Lipid	Phosphatidylinositol (PI)	plasma_wave_2	260	0.928	0.334	35.991	267	0.992	0.149	15.02	0.781	0.544	0.437	0.642	0.526	0.432	0.608	0.021291362
CHEM_ID_100009066	1-palmitoyl-2-oleoyl-GPI (16:0/18:1)*	Lipid	Phosphatidylinositol (PI)	plasma_inter_wave	262	0.988	0.415	42.004	544	1.001	0.166	16.583	0.739	0.366	0.244	0.479	0.336	0.224	0.439	0.024058566
CHEM_ID_100008984	1-palmitoyl-2-palmitoleoyl-GPC (16:0/16:1)*	Lipid	Phosphatidylcholine (PC)	plasma_wave_1	278	0.936	0.44	47.009	280	1.002	0.066	6.587	0.808	0.648	0.555	0.731	0.635	0.559	0.7	0.006361206
CHEM_ID_100008984	1-palmitoyl-2-palmitoleoyl-GPC (16:0/16:1)*	Lipid	Phosphatidylcholine (PC)	plasma_wave_2	278	0.928	0.406	43.75	272	0.999	0.052	5.205	0.789	0.576	0.475	0.667	0.549	0.461	0.626	0.003914452
CHEM_ID_100008984	1-palmitoyl-2-palmitoleoyl-GPC (16:0/16:1)*	Lipid	Phosphatidylcholine (PC)	plasma_inter_wave	278	0.927	0.415	44.768	552	1	0.06	6	0.792	0.588	0.488	0.678	0.567	0.482	0.642	0.005321955
CHEM_ID_100008984	1-palmitoyl-2-palmitoleoyl-GPC (16:0/16:1)*	Lipid	Phosphatidylcholine (PC)	csf_wave_1	33	0.976	0.281	28.791	132	1.161	0.938	80.792	0.88	0.859	0.64	0.979	0.822	0.669	0.908	0.137737018
CHEM_ID_100008984	1-palmitoyl-2-palmitoleoyl-GPC (16:0/16:1)*	Lipid	Phosphatidylcholine (PC)	csf_wave_2	33	1.057	0.277	26.206	84	1.017	0.184	18.092	0.898	0.898	0.702	0.992	0.87	0.752	0.933	0.026730167
CHEM_ID_100008984	1-palmitoyl-2-palmitoleoyl-GPC (16:0/16:1)*	Lipid	Phosphatidylcholine (PC)	csf_inter_wave	33	1.016	0.272	26.772	216	1.105	0.744	67.33	0.848	0.778	0.52	0.94	0.797	0.628	0.894	0.113903298
CHEM_ID_100008921	1-palmitoyl-2-stearoyl-GPC (16:0/18:0)	Lipid	Phosphatidylcholine (PC)	plasma_wave_1	276	0.976	0.231	23.668	278	0.991	0.13	13.118	0.789	0.576	0.475	0.668	0.451	0.352	0.541	0.017923977
CHEM_ID_100008921	1-palmitoyl-2-stearoyl-GPC (16:0/18:0)	Lipid	Phosphatidylcholine (PC)	plasma_wave_2	278	1	0.177	17.7	272	0.999	0.06	6.006	0.791	0.585	0.486	0.676	0.54	0.452	0.619	0.005332578
CHEM_ID_100008921	1-palmitoyl-2-stearoyl-GPC (16:0/18:0)	Lipid	Phosphatidylcholine (PC)	plasma_inter_wave	277	0.98	0.213	21.735	550	0.995	0.102	10.251	0.753	0.428	0.314	0.533	0.357	0.25	0.455	0.012848114
CHEM_ID_100008921	1-palmitoyl-2-stearoyl-GPC (16:0/18:0)	Lipid	Phosphatidylcholine (PC)	csf_wave_1	30	0.955	0.28	29.319	131	1.159	1.066	91.976	0.848	0.777	0.504	0.946	0.762	0.558	0.879	0.157537666
CHEM_ID_100008921	1-palmitoyl-2-stearoyl-GPC (16:0/18:0)	Lipid	Phosphatidylcholine (PC)	csf_wave_2	27	1.009	0.329	32.607	75	0.988	0.175	17.713	0.849	0.779	0.489	0.953	0.622	0.323	0.808	0.026059168
CHEM_ID_100008921	1-palmitoyl-2-stearoyl-GPC (16:0/18:0)	Lipid	Phosphatidylcholine (PC)	csf_inter_wave	27	1.007	0.268	26.614	206	1.097	0.859	78.304	0.788	0.572	0.206	0.834	0.592	0.281	0.791	0.133332153
CHEM_ID_100001263	1-palmitoyl-GPC (16:0)	Lipid	Lysophospholipid	plasma_wave_1	278	1.064	0.193	18.139	280	1.003	0.092	9.172	0.81	0.654	0.561	0.737	0.647	0.573	0.71	0.010937804
CHEM_ID_100001263	1-palmitoyl-GPC (16:0)	Lipid	Lysophospholipid	plasma_wave_2	278	1.001	0.174	17.383	272	1	0.053	5.3	0.78	0.541	0.436	0.635	0.527	0.437	0.607	0.004082644
CHEM_ID_100001263	1-palmitoyl-GPC (16:0)	Lipid	Lysophospholipid	plasma_inter_wave	278	1.03	0.191	18.544	552	1.001	0.075	7.493	0.756	0.441	0.329	0.545	0.428	0.327	0.52	0.007965228
CHEM_ID_100001263	1-palmitoyl-GPC (16:0)	Lipid	Lysophospholipid	csf_wave_1	33	0.994	0.343	34.507	132	1.85	5.04	272.432	0.872	0.841	0.613	0.971	0.783	0.604	0.887	0.477024946
CHEM_ID_100001263	1-palmitoyl-GPC (16:0)	Lipid	Lysophospholipid	csf_wave_2	33	0.98	0.311	31.735	84	1.263	1.777	140.697	0.846	0.769	0.509	0.936	0.613	0.346	0.788	0.243795478
CHEM_ID_100001263	1-palmitoyl-GPC (16:0)	Lipid	Lysophospholipid	csf_inter_wave	33	0.983	0.315	32.045	216	1.622	4.096	252.528	0.818	0.683	0.39	0.886	0.652	0.402	0.811	0.441786024
CHEM_ID_100001567	1-palmitoyl-GPE (16:0)	Lipid	Lysophospholipid	plasma_wave_1	278	1.051	0.371	35.3	280	1.004	0.115	11.454	0.816	0.675	0.585	0.755	0.669	0.599	0.73	0.014977958
CHEM_ID_100001567	1-palmitoyl-GPE (16:0)	Lipid	Lysophospholipid	plasma_wave_2	278	1.042	0.293	28.119	272	1	0.053	5.3	0.788	0.572	0.47	0.663	0.561	0.474	0.636	0.004082644
CHEM_ID_100001567	1-palmitoyl-GPE (16:0)	Lipid	Lysophospholipid	plasma_inter_wave	278	1.041	0.333	31.988	552	1.002	0.09	8.982	0.799	0.613	0.516	0.7	0.571	0.486	0.645	0.01060142
CHEM_ID_100001655	1-palmitoyl-GPI (16:0)	Lipid	Lysophospholipid	plasma_wave_1	241	1.776	1.531	86.205	260	1.261	1.29	102.3	0.731	0.329	0.2	0.45	0.335	0.218	0.443	0.175815732
CHEM_ID_100001655	1-palmitoyl-GPI (16:0)	Lipid	Lysophospholipid	plasma_wave_2	276	1.342	0.647	48.212	272	1.028	0.388	37.743	0.752	0.424	0.31	0.53	0.321	0.212	0.423	0.061521166
CHEM_ID_100001655	1-palmitoyl-GPI (16:0)	Lipid	Lysophospholipid	plasma_inter_wave	250	1.491	0.994	66.667	532	1.142	0.95	83.187	0.718	0.263	0.131	0.386	0.159	0.035	0.277	0.141977232
CHEM_ID_100001668	1-ribosyl-imidazoleacetate*	Amino Acid	Histidine Metabolism	plasma_wave_1	278	0.952	0.383	40.231	280	0.986	0.117	11.866	0.862	0.815	0.744	0.875	0.809	0.764	0.846	0.015707381
CHEM_ID_100001668	1-ribosyl-imidazoleacetate*	Amino Acid	Histidine Metabolism	plasma_wave_2	256	1.025	0.567	55.317	251	1.01	0.125	12.376	0.808	0.648	0.55	0.734	0.393	0.285	0.492	0.016610308
CHEM_ID_100001668	1-ribosyl-imidazoleacetate*	Amino Acid	Histidine Metabolism	plasma_inter_wave	266	1.001	0.541	54.046	533	0.997	0.121	12.136	0.802	0.627	0.529	0.715	0.416	0.311	0.51	0.016185401
CHEM_ID_100001668	1-ribosyl-imidazoleacetate*	Amino Acid	Histidine Metabolism	csf_wave_1	33	0.972	0.361	37.14	128	1.003	0.107	10.668	0.864	0.819	0.58	0.961	0.868	0.751	0.933	0.013586389
CHEM_ID_100001668	1-ribosyl-imidazoleacetate*	Amino Acid	Histidine Metabolism	csf_wave_2	24	1.039	0.455	43.792	77	0.985	0.223	22.64	0.842	0.76	0.438	0.951	0.473	0.094	0.732	0.034782147
CHEM_ID_100001668	1-ribosyl-imidazoleacetate*	Amino Acid	Histidine Metabolism	csf_inter_wave	29	1.005	0.398	39.602	201	0.995	0.161	16.181	0.839	0.749	0.458	0.933	0.595	0.298	0.787	0.023346848
CHEM_ID_100001869	1-stearoyl-2-arachidonoyl-GPC (18:0/20:4)	Lipid	Phosphatidylcholine (PC)	plasma_wave_1	278	0.974	0.18	18.48	280	1	0.07	7	0.841	0.754	0.674	0.824	0.768	0.715	0.812	0.007092399
CHEM_ID_100001869	1-stearoyl-2-arachidonoyl-GPC (18:0/20:4)	Lipid	Phosphatidylcholine (PC)	plasma_wave_2	278	0.985	0.16	16.244	272	1.002	0.045	4.491	0.858	0.806	0.733	0.867	0.79	0.741	0.83	0.002650355
CHEM_ID_100001869	1-stearoyl-2-arachidonoyl-GPC (18:0/20:4)	Lipid	Phosphatidylcholine (PC)	plasma_inter_wave	278	0.976	0.166	17.008	552	1.001	0.059	5.894	0.835	0.738	0.656	0.81	0.688	0.621	0.746	0.005134288
CHEM_ID_100001869	1-stearoyl-2-arachidonoyl-GPC (18:0/20:4)	Lipid	Phosphatidylcholine (PC)	csf_wave_1	33	0.926	0.291	31.425	132	2.388	8.208	343.719	0.894	0.89	0.69	0.99	0.849	0.715	0.922	0.603234602
CHEM_ID_100001869	1-stearoyl-2-arachidonoyl-GPC (18:0/20:4)	Lipid	Phosphatidylcholine (PC)	csf_wave_2	33	1.011	0.292	28.882	84	1.123	0.605	53.874	0.915	0.929	0.756	0.999	0.91	0.826	0.954	0.090080201
CHEM_ID_100001869	1-stearoyl-2-arachidonoyl-GPC (18:0/20:4)	Lipid	Phosphatidylcholine (PC)	csf_inter_wave	33	0.966	0.278	28.778	216	1.896	6.448	340.084	0.872	0.841	0.613	0.971	0.822	0.669	0.908	0.596799037
CHEM_ID_100008977	1-stearoyl-2-arachidonoyl-GPE (18:0/20:4)	Lipid	Phosphatidylethanolamine (PE)	plasma_wave_1	278	0.908	0.379	41.74	280	1.004	0.078	7.769	0.859	0.808	0.736	0.869	0.807	0.762	0.844	0.008453871
CHEM_ID_100008977	1-stearoyl-2-arachidonoyl-GPE (18:0/20:4)	Lipid	Phosphatidylethanolamine (PE)	plasma_wave_2	278	0.966	0.349	36.128	272	1.003	0.045	4.487	0.853	0.79	0.715	0.854	0.744	0.687	0.793	0.002643273
CHEM_ID_100008977	1-stearoyl-2-arachidonoyl-GPE (18:0/20:4)	Lipid	Phosphatidylethanolamine (PE)	plasma_inter_wave	278	0.93	0.36	38.71	552	1.004	0.064	6.375	0.849	0.779	0.702	0.845	0.767	0.714	0.812	0.005985872
CHEM_ID_100000616	1-stearoyl-2-arachidonoyl-GPI (18:0/20:4)	Lipid	Phosphatidylinositol (PI)	plasma_wave_1	278	1.067	0.334	31.303	280	1.006	0.157	15.606	0.811	0.657	0.565	0.739	0.661	0.59	0.723	0.022328842
CHEM_ID_100000616	1-stearoyl-2-arachidonoyl-GPI (18:0/20:4)	Lipid	Phosphatidylinositol (PI)	plasma_wave_2	278	0.996	0.215	21.586	272	0.996	0.113	11.345	0.786	0.564	0.462	0.656	0.545	0.457	0.622	0.01478498
CHEM_ID_100000616	1-stearoyl-2-arachidonoyl-GPI (18:0/20:4)	Lipid	Phosphatidylinositol (PI)	plasma_inter_wave	278	1.027	0.282	27.459	552	1.001	0.137	13.686	0.752	0.422	0.308	0.527	0.441	0.341	0.531	0.018929589
CHEM_ID_100008916	1-stearoyl-2-docosahexaenoyl-GPC (18:0/22:6)	Lipid	Phosphatidylcholine (PC)	plasma_wave_1	278	1.007	0.375	37.239	280	0.997	0.061	6.118	0.845	0.767	0.688	0.835	0.759	0.704	0.805	0.005530868
CHEM_ID_100008916	1-stearoyl-2-docosahexaenoyl-GPC (18:0/22:6)	Lipid	Phosphatidylcholine (PC)	plasma_wave_2	278	0.981	0.371	37.819	272	1	0.035	3.5	0.843	0.761	0.682	0.83	0.708	0.644	0.762	0.000895845
CHEM_ID_100008916	1-stearoyl-2-docosahexaenoyl-GPC (18:0/22:6)	Lipid	Phosphatidylcholine (PC)	plasma_inter_wave	278	0.996	0.362	36.345	552	0.999	0.05	5.005	0.839	0.75	0.669	0.82	0.748	0.691	0.795	0.003560363
CHEM_ID_100008916	1-stearoyl-2-docosahexaenoyl-GPC (18:0/22:6)	Lipid	Phosphatidylcholine (PC)	csf_wave_1	31	0.998	0.39	39.078	131	1.884	5.233	277.76	0.875	0.848	0.615	0.977	0.856	0.722	0.928	0.486457872
CHEM_ID_100008916	1-stearoyl-2-docosahexaenoyl-GPC (18:0/22:6)	Lipid	Phosphatidylcholine (PC)	csf_wave_2	33	0.998	0.326	32.665	84	1.081	0.467	43.201	0.909	0.919	0.739	0.997	0.91	0.827	0.955	0.07118425
CHEM_ID_100008916	1-stearoyl-2-docosahexaenoyl-GPC (18:0/22:6)	Lipid	Phosphatidylcholine (PC)	csf_inter_wave	33	0.988	0.349	35.324	215	1.57	4.108	261.656	0.864	0.819	0.58	0.961	0.804	0.639	0.898	0.457946639
CHEM_ID_100008992	1-stearoyl-2-docosahexaenoyl-GPE (18:0/22:6)*	Lipid	Phosphatidylethanolamine (PE)	plasma_wave_1	274	0.968	0.66	68.182	280	1	0.158	15.8	0.857	0.803	0.729	0.865	0.821	0.778	0.856	0.022672308
CHEM_ID_100008992	1-stearoyl-2-docosahexaenoyl-GPE (18:0/22:6)*	Lipid	Phosphatidylethanolamine (PE)	plasma_wave_2	278	0.967	0.605	62.565	272	1.002	0.1	9.98	0.869	0.832	0.764	0.889	0.773	0.721	0.816	0.012368323
CHEM_ID_100008992	1-stearoyl-2-docosahexaenoyl-GPE (18:0/22:6)*	Lipid	Phosphatidylethanolamine (PE)	plasma_inter_wave	277	0.967	0.61	63.082	552	1.001	0.133	13.287	0.847	0.774	0.696	0.84	0.759	0.704	0.805	0.018223182
CHEM_ID_100008980	1-stearoyl-2-linoleoyl-GPC (18:0/18:2)*	Lipid	Phosphatidylcholine (PC)	plasma_wave_1	278	1.026	0.144	14.035	280	1	0.06	6	0.792	0.587	0.487	0.677	0.556	0.469	0.632	0.005321955
CHEM_ID_100008980	1-stearoyl-2-linoleoyl-GPC (18:0/18:2)*	Lipid	Phosphatidylcholine (PC)	plasma_wave_2	278	1.01	0.127	12.574	272	1.001	0.048	4.795	0.789	0.575	0.474	0.666	0.581	0.498	0.654	0.00318857
CHEM_ID_100008980	1-stearoyl-2-linoleoyl-GPC (18:0/18:2)*	Lipid	Phosphatidylcholine (PC)	plasma_inter_wave	278	1.016	0.139	13.681	552	1	0.055	5.5	0.747	0.401	0.285	0.508	0.396	0.292	0.49	0.004436733
CHEM_ID_100008980	1-stearoyl-2-linoleoyl-GPC (18:0/18:2)*	Lipid	Phosphatidylcholine (PC)	csf_wave_1	33	0.981	0.295	30.071	132	3.16	12.34	390.506	0.886	0.874	0.664	0.984	0.77	0.583	0.879	0.686068375
CHEM_ID_100008980	1-stearoyl-2-linoleoyl-GPC (18:0/18:2)*	Lipid	Phosphatidylcholine (PC)	csf_wave_2	33	0.971	0.364	37.487	84	1.257	1.102	87.669	0.829	0.717	0.436	0.906	0.673	0.433	0.824	0.149912363
CHEM_ID_100008980	1-stearoyl-2-linoleoyl-GPC (18:0/18:2)*	Lipid	Phosphatidylcholine (PC)	csf_inter_wave	33	0.967	0.33	34.126	216	2.42	9.702	400.909	0.792	0.587	0.265	0.823	0.47	0.156	0.698	0.704486306
CHEM_ID_100008976	1-stearoyl-2-linoleoyl-GPE (18:0/18:2)*	Lipid	Phosphatidylethanolamine (PE)	plasma_wave_1	278	0.945	0.479	50.688	280	1.005	0.1	9.95	0.838	0.747	0.665	0.817	0.765	0.712	0.81	0.01231521
CHEM_ID_100008976	1-stearoyl-2-linoleoyl-GPE (18:0/18:2)*	Lipid	Phosphatidylethanolamine (PE)	plasma_wave_2	278	0.93	0.404	43.441	272	1.001	0.053	5.295	0.84	0.754	0.673	0.823	0.716	0.653	0.768	0.004073792
CHEM_ID_100008976	1-stearoyl-2-linoleoyl-GPE (18:0/18:2)*	Lipid	Phosphatidylethanolamine (PE)	plasma_inter_wave	278	0.942	0.438	46.497	552	1.003	0.08	7.976	0.826	0.707	0.621	0.783	0.713	0.65	0.766	0.008820353
CHEM_ID_100008994	1-stearoyl-2-linoleoyl-GPI (18:0/18:2)	Lipid	Phosphatidylinositol (PI)	plasma_wave_1	278	1.09	0.393	36.055	280	1.019	0.186	18.253	0.8	0.62	0.523	0.706	0.597	0.515	0.667	0.027015208
CHEM_ID_100008994	1-stearoyl-2-linoleoyl-GPI (18:0/18:2)	Lipid	Phosphatidylinositol (PI)	plasma_wave_2	278	0.954	0.277	29.036	272	1.006	0.136	13.519	0.79	0.579	0.478	0.67	0.486	0.391	0.571	0.018633925
CHEM_ID_100008994	1-stearoyl-2-linoleoyl-GPI (18:0/18:2)	Lipid	Phosphatidylinositol (PI)	plasma_inter_wave	278	1.025	0.351	34.244	552	1.013	0.163	16.091	0.741	0.373	0.255	0.482	0.374	0.269	0.471	0.023187508
CHEM_ID_100008904	1-stearoyl-2-oleoyl-GPC (18:0/18:1)	Lipid	Phosphatidylcholine (PC)	plasma_wave_1	278	0.974	0.254	26.078	280	0.997	0.134	13.44	0.755	0.435	0.322	0.54	0.281	0.17	0.386	0.01849406
CHEM_ID_100008904	1-stearoyl-2-oleoyl-GPC (18:0/18:1)	Lipid	Phosphatidylcholine (PC)	plasma_wave_2	278	0.986	0.205	20.791	272	0.998	0.045	4.509	0.773	0.513	0.407	0.611	0.491	0.396	0.575	0.002682223
CHEM_ID_100008904	1-stearoyl-2-oleoyl-GPC (18:0/18:1)	Lipid	Phosphatidylcholine (PC)	plasma_inter_wave	278	0.972	0.231	23.765	552	0.997	0.101	10.13	0.745	0.391	0.275	0.499	0.27	0.157	0.375	0.01263389
CHEM_ID_100008904	1-stearoyl-2-oleoyl-GPC (18:0/18:1)	Lipid	Phosphatidylcholine (PC)	csf_wave_1	33	0.949	0.263	27.713	131	1.394	2.407	172.669	0.917	0.932	0.762	0.999	0.908	0.822	0.953	0.30040012
CHEM_ID_100008904	1-stearoyl-2-oleoyl-GPC (18:0/18:1)	Lipid	Phosphatidylcholine (PC)	csf_wave_2	33	1.045	0.271	25.933	84	1.022	0.193	18.885	0.902	0.905	0.715	0.994	0.871	0.756	0.934	0.028134129
CHEM_ID_100008904	1-stearoyl-2-oleoyl-GPC (18:0/18:1)	Lipid	Phosphatidylcholine (PC)	csf_inter_wave	33	0.997	0.269	26.981	215	1.249	1.888	151.161	0.858	0.804	0.558	0.954	0.821	0.667	0.907	0.262321406
CHEM_ID_100001856	1-stearoyl-2-oleoyl-GPE (18:0/18:1)	Lipid	Phosphatidylethanolamine (PE)	plasma_wave_1	278	0.893	0.558	62.486	280	1.009	0.138	13.677	0.813	0.664	0.572	0.745	0.7	0.634	0.755	0.018913655
CHEM_ID_100001856	1-stearoyl-2-oleoyl-GPE (18:0/18:1)	Lipid	Phosphatidylethanolamine (PE)	plasma_wave_2	278	0.895	0.415	46.369	272	0.999	0.088	8.809	0.825	0.705	0.618	0.781	0.609	0.529	0.678	0.010295133
CHEM_ID_100001856	1-stearoyl-2-oleoyl-GPE (18:0/18:1)	Lipid	Phosphatidylethanolamine (PE)	plasma_inter_wave	278	0.893	0.482	53.975	552	1.004	0.116	11.554	0.799	0.616	0.519	0.703	0.623	0.546	0.69	0.015155002
CHEM_ID_100001866	1-stearoyl-2-oleoyl-GPG (18:0/18:1)	Lipid	Phosphatidylglycerol (PG)	plasma_wave_1	278	1.114	0.433	38.869	280	1.003	0.184	18.345	0.81	0.653	0.56	0.736	0.602	0.522	0.672	0.027178089
CHEM_ID_100001866	1-stearoyl-2-oleoyl-GPG (18:0/18:1)	Lipid	Phosphatidylglycerol (PG)	plasma_wave_2	254	1.075	0.394	36.651	272	0.998	0.124	12.425	0.827	0.711	0.621	0.79	0.694	0.625	0.753	0.016697059
CHEM_ID_100001866	1-stearoyl-2-oleoyl-GPG (18:0/18:1)	Lipid	Phosphatidylglycerol (PG)	plasma_inter_wave	264	1.098	0.416	37.887	552	1	0.157	15.7	0.793	0.593	0.491	0.684	0.549	0.459	0.628	0.022495264
CHEM_ID_100001271	1-stearoyl-GPC (18:0)	Lipid	Lysophospholipid	plasma_wave_1	278	1.098	0.235	21.403	280	1.011	0.089	8.803	0.822	0.697	0.609	0.774	0.7	0.634	0.755	0.01028451
CHEM_ID_100001271	1-stearoyl-GPC (18:0)	Lipid	Lysophospholipid	plasma_wave_2	278	1.02	0.214	20.98	272	0.998	0.051	5.11	0.798	0.612	0.514	0.699	0.617	0.539	0.685	0.00374626
CHEM_ID_100001271	1-stearoyl-GPC (18:0)	Lipid	Lysophospholipid	plasma_inter_wave	278	1.055	0.229	21.706	552	1.005	0.073	7.264	0.757	0.446	0.333	0.549	0.394	0.29	0.489	0.007559797
CHEM_ID_100001271	1-stearoyl-GPC (18:0)	Lipid	Lysophospholipid	csf_wave_1	33	0.987	0.448	45.39	132	2.911	11.123	382.102	0.874	0.845	0.62	0.973	0.671	0.431	0.823	0.671189561
CHEM_ID_100001271	1-stearoyl-GPC (18:0)	Lipid	Lysophospholipid	csf_wave_2	33	0.991	0.502	50.656	84	1.382	2.429	175.76	0.854	0.794	0.543	0.949	0.347	0.009	0.613	0.305872563
CHEM_ID_100001271	1-stearoyl-GPC (18:0)	Lipid	Lysophospholipid	csf_inter_wave	33	1.001	0.514	51.349	216	2.317	8.844	381.7	0.817	0.679	0.386	0.884	0.557	0.269	0.754	0.670477843
CHEM_ID_100001461	1-stearoyl-GPE (18:0)	Lipid	Lysophospholipid	plasma_wave_1	278	1.064	0.343	32.237	280	1.007	0.12	11.917	0.822	0.695	0.607	0.773	0.667	0.596	0.728	0.015797674
CHEM_ID_100001461	1-stearoyl-GPE (18:0)	Lipid	Lysophospholipid	plasma_wave_2	278	1.07	0.303	28.318	272	1.004	0.053	5.279	0.788	0.573	0.472	0.665	0.571	0.486	0.645	0.004045465
CHEM_ID_100001461	1-stearoyl-GPE (18:0)	Lipid	Lysophospholipid	plasma_inter_wave	278	1.053	0.315	29.915	552	1.006	0.093	9.245	0.791	0.584	0.484	0.674	0.556	0.47	0.633	0.011067047
CHEM_ID_100000656	1-stearoyl-GPI (18:0)	Lipid	Lysophospholipid	plasma_wave_1	278	1.754	1.061	60.49	280	1.21	0.885	73.14	0.746	0.398	0.282	0.505	0.315	0.205	0.417	0.124189579
CHEM_ID_100000656	1-stearoyl-GPI (18:0)	Lipid	Lysophospholipid	plasma_wave_2	278	1.347	0.547	40.609	272	1.016	0.331	32.579	0.761	0.461	0.35	0.563	0.426	0.325	0.518	0.052378592
CHEM_ID_100000656	1-stearoyl-GPI (18:0)	Lipid	Lysophospholipid	plasma_inter_wave	278	1.503	0.803	53.426	552	1.114	0.678	60.862	0.714	0.246	0.12	0.364	0.131	0.013	0.244	0.102452065
CHEM_ID_100001278	10-heptadecenoate (17:1n7)	Lipid	Long Chain Monounsaturated Fatty Acid	plasma_wave_1	278	1.155	0.642	55.584	280	1.041	0.283	27.185	0.765	0.481	0.371	0.581	0.337	0.228	0.437	0.042828816
CHEM_ID_100001278	10-heptadecenoate (17:1n7)	Lipid	Long Chain Monounsaturated Fatty Acid	plasma_wave_2	278	1.157	0.616	53.241	272	1.011	0.192	18.991	0.757	0.446	0.334	0.55	0.534	0.444	0.613	0.028321796
CHEM_ID_100001278	10-heptadecenoate (17:1n7)	Lipid	Long Chain Monounsaturated Fatty Acid	plasma_inter_wave	278	1.147	0.579	50.48	552	1.027	0.243	23.661	0.756	0.442	0.329	0.545	0.356	0.249	0.454	0.03658977
CHEM_ID_100001277	10-nonadecenoate (19:1n9)	Lipid	Long Chain Monounsaturated Fatty Acid	plasma_wave_1	278	1.138	0.587	51.582	280	1.053	0.336	31.909	0.75	0.415	0.301	0.521	0.333	0.224	0.434	0.051192394
CHEM_ID_100001277	10-nonadecenoate (19:1n9)	Lipid	Long Chain Monounsaturated Fatty Acid	plasma_wave_2	278	1.144	0.582	50.874	272	1.008	0.208	20.635	0.756	0.442	0.33	0.546	0.556	0.469	0.632	0.031232406
CHEM_ID_100001277	10-nonadecenoate (19:1n9)	Lipid	Long Chain Monounsaturated Fatty Acid	plasma_inter_wave	278	1.14	0.536	47.018	552	1.031	0.281	27.255	0.745	0.39	0.273	0.498	0.363	0.256	0.461	0.042952747
CHEM_ID_100001197	10-undecenoate (11:1n1)	Lipid	Medium Chain Fatty Acid	plasma_wave_1	278	1.099	0.475	43.221	280	0.993	0.073	7.351	0.775	0.521	0.415	0.618	0.5	0.407	0.583	0.007713825
CHEM_ID_100001197	10-undecenoate (11:1n1)	Lipid	Medium Chain Fatty Acid	plasma_wave_2	278	1.102	0.458	41.561	272	1	0.06	6	0.787	0.569	0.467	0.661	0.488	0.393	0.572	0.005321955
CHEM_ID_100001197	10-undecenoate (11:1n1)	Lipid	Medium Chain Fatty Acid	plasma_inter_wave	278	1.117	0.481	43.062	552	0.996	0.067	6.727	0.78	0.54	0.436	0.635	0.481	0.385	0.566	0.006609068
CHEM_ID_100005402	11-ketoetiocholanolone glucuronide	Lipid	Androgenic Steroids	plasma_wave_1	155	1.787	1.083	60.604	210	1.02	0.2	19.608	0.776	0.523	0.379	0.651	0.535	0.412	0.638	0.02941416
CHEM_ID_100005402	11-ketoetiocholanolone glucuronide	Lipid	Androgenic Steroids	plasma_wave_2	228	1.344	0.678	50.446	252	0.998	0.081	8.116	0.824	0.702	0.605	0.786	0.68	0.604	0.744	0.009068215
CHEM_ID_100005402	11-ketoetiocholanolone glucuronide	Lipid	Androgenic Steroids	plasma_inter_wave	153	1.588	0.987	62.154	462	1.008	0.148	14.683	0.784	0.555	0.414	0.679	0.462	0.328	0.578	0.020694722
CHEM_ID_100020541	11beta-hydroxyandrosterone glucuronide	Lipid	Androgenic Steroids	plasma_wave_1	275	0.978	0.486	49.693	280	0.995	0.07	7.035	0.841	0.755	0.674	0.825	0.722	0.66	0.774	0.007154365
CHEM_ID_100020541	11beta-hydroxyandrosterone glucuronide	Lipid	Androgenic Steroids	plasma_wave_2	271	0.899	0.43	47.831	272	0.996	0.082	8.233	0.87	0.836	0.767	0.893	0.812	0.767	0.849	0.009275357
CHEM_ID_100020541	11beta-hydroxyandrosterone glucuronide	Lipid	Androgenic Steroids	plasma_inter_wave	272	0.936	0.46	49.145	552	0.996	0.076	7.631	0.83	0.723	0.638	0.798	0.705	0.639	0.76	0.00820955
CHEM_ID_62	12,13-DiHOME	Lipid	Fatty Acid - Dihydroxy	plasma_wave_1	156	1.382	0.645	46.671	247	1.021	0.259	25.367	0.739	0.362	0.202	0.508	0.394	0.253	0.519	0.039610148
CHEM_ID_62	12,13-DiHOME	Lipid	Fatty Acid - Dihydroxy	plasma_wave_2	188	1.37	1.794	130.949	220	1.054	0.295	27.989	0.746	0.394	0.252	0.524	0.052	-0.092	0.193	0.044252253
CHEM_ID_62	12,13-DiHOME	Lipid	Fatty Acid - Dihydroxy	plasma_inter_wave	149	1.36	0.703	51.691	467	1.036	0.277	26.737	0.726	0.303	0.134	0.457	0.282	0.128	0.423	0.042035657
CHEM_ID_100002196	13-HODE + 9-HODE	Lipid	Fatty Acid - Monohydroxy	plasma_wave_1	265	0.988	0.403	40.789	280	0.943	0.225	23.86	0.734	0.343	0.22	0.457	0.314	0.202	0.419	0.036942089
CHEM_ID_100002196	13-HODE + 9-HODE	Lipid	Fatty Acid - Monohydroxy	plasma_wave_2	273	1.052	0.562	53.422	270	0.992	0.242	24.395	0.756	0.439	0.325	0.543	0.436	0.335	0.527	0.037889276
CHEM_ID_100002196	13-HODE + 9-HODE	Lipid	Fatty Acid - Monohydroxy	plasma_inter_wave	268	1.01	0.465	46.04	550	0.967	0.235	24.302	0.732	0.332	0.209	0.446	0.318	0.206	0.422	0.037724625
CHEM_ID_100002953	16-hydroxypalmitate	Lipid	Fatty Acid - Monohydroxy	plasma_wave_1	277	1.041	0.405	38.905	280	0.989	0.173	17.492	0.771	0.504	0.396	0.602	0.47	0.373	0.557	0.0256679
CHEM_ID_100002953	16-hydroxypalmitate	Lipid	Fatty Acid - Monohydroxy	plasma_wave_2	278	1.058	0.444	41.966	272	1.005	0.15	14.925	0.792	0.59	0.49	0.68	0.485	0.39	0.57	0.02112317
CHEM_ID_100002953	16-hydroxypalmitate	Lipid	Fatty Acid - Monohydroxy	plasma_inter_wave	278	1.045	0.405	38.756	552	0.997	0.162	16.249	0.75	0.415	0.3	0.521	0.411	0.309	0.504	0.023467238
CHEM_ID_100002126	16alpha-hydroxy DHEA 3-sulfate	Lipid	Androgenic Steroids	plasma_wave_1	274	1.008	0.968	96.032	280	0.997	0.066	6.62	0.891	0.884	0.825	0.931	0.836	0.796	0.868	0.006419631
CHEM_ID_100002126	16alpha-hydroxy DHEA 3-sulfate	Lipid	Androgenic Steroids	plasma_wave_2	273	0.8	0.84	105	272	1.001	0.071	7.093	0.886	0.872	0.811	0.922	0.829	0.788	0.863	0.007257051
CHEM_ID_100002126	16alpha-hydroxy DHEA 3-sulfate	Lipid	Androgenic Steroids	plasma_inter_wave	276	0.886	0.895	101.016	552	0.999	0.069	6.907	0.869	0.833	0.765	0.89	0.819	0.776	0.854	0.006927748
CHEM_ID_100004601	1H-indole-7-acetic acid	Xenobiotics	Bacterial/Fungal	plasma_wave_1	264	1.225	0.621	50.694	280	1.001	0.092	9.191	0.784	0.559	0.454	0.654	0.518	0.423	0.601	0.010971443
CHEM_ID_100004601	1H-indole-7-acetic acid	Xenobiotics	Bacterial/Fungal	plasma_wave_2	135	1.316	0.495	37.614	160	1.015	0.147	14.483	0.745	0.392	0.222	0.544	0.352	0.195	0.491	0.020340633
CHEM_ID_100004601	1H-indole-7-acetic acid	Xenobiotics	Bacterial/Fungal	plasma_inter_wave	142	1.323	0.576	43.537	440	1.006	0.115	11.431	0.773	0.511	0.359	0.645	0.473	0.335	0.591	0.014937238
CHEM_ID_100010895	2'-O-methylcytidine	Nucleotide	Pyrimidine Metabolism - Cytidine containing	plasma_wave_1	278	1.292	0.271	20.975	280	0.999	0.124	12.412	0.796	0.603	0.504	0.691	0.576	0.492	0.65	0.016674044
CHEM_ID_100010895	2'-O-methylcytidine	Nucleotide	Pyrimidine Metabolism - Cytidine containing	plasma_wave_2	255	1.107	0.267	24.119	260	1.009	0.155	15.362	0.764	0.477	0.362	0.582	0.484	0.385	0.573	0.021896854
CHEM_ID_100010895	2'-O-methylcytidine	Nucleotide	Pyrimidine Metabolism - Cytidine containing	plasma_inter_wave	266	1.206	0.287	23.798	540	1.004	0.14	13.944	0.705	0.201	0.069	0.324	0.311	0.199	0.416	0.019386364
CHEM_ID_100010896	2'-O-methyluridine	Nucleotide	Pyrimidine Metabolism - Uracil containing	plasma_wave_1	255	1.137	0.377	33.157	275	1.008	0.165	16.369	0.763	0.47	0.355	0.576	0.451	0.348	0.544	0.023679691
CHEM_ID_100010896	2'-O-methyluridine	Nucleotide	Pyrimidine Metabolism - Uracil containing	plasma_wave_2	257	0.903	0.296	32.78	265	0.996	0.093	9.337	0.84	0.752	0.668	0.824	0.442	0.338	0.536	0.011229928
CHEM_ID_100010896	2'-O-methyluridine	Nucleotide	Pyrimidine Metabolism - Uracil containing	plasma_inter_wave	250	1.002	0.36	35.928	540	1.002	0.135	13.473	0.721	0.278	0.147	0.4	0.3	0.183	0.409	0.018552485
CHEM_ID_536	2'-deoxyuridine	Nucleotide	Pyrimidine Metabolism - Uracil containing	plasma_wave_1	271	1.12	0.364	32.5	275	0.991	0.131	13.219	0.777	0.528	0.422	0.625	0.561	0.473	0.637	0.018102792
CHEM_ID_536	2'-deoxyuridine	Nucleotide	Pyrimidine Metabolism - Uracil containing	plasma_wave_2	267	0.98	0.293	29.898	272	1.002	0.083	8.283	0.785	0.562	0.457	0.656	0.617	0.537	0.686	0.009363879
CHEM_ID_536	2'-deoxyuridine	Nucleotide	Pyrimidine Metabolism - Uracil containing	plasma_inter_wave	270	1.052	0.337	32.034	547	0.996	0.109	10.944	0.778	0.532	0.425	0.629	0.633	0.555	0.699	0.014075031
CHEM_ID_536	2'-deoxyuridine	Nucleotide	Pyrimidine Metabolism - Uracil containing	csf_wave_1	31	1.082	0.42	38.817	129	0.994	0.137	13.783	0.808	0.645	0.33	0.868	0.631	0.361	0.803	0.019101323
CHEM_ID_536	2'-deoxyuridine	Nucleotide	Pyrimidine Metabolism - Uracil containing	csf_wave_2	33	1.003	0.303	30.209	84	0.973	0.105	10.791	0.845	0.767	0.505	0.934	0.766	0.577	0.877	0.013804153
CHEM_ID_536	2'-deoxyuridine	Nucleotide	Pyrimidine Metabolism - Uracil containing	csf_inter_wave	31	1.003	0.336	33.5	213	0.986	0.125	12.677	0.799	0.614	0.289	0.848	0.616	0.34	0.794	0.017143211
CHEM_ID_100010869	2,3-dihydroxy-2-methylbutyrate	Amino Acid	Leucine - Isoleucine and Valine Metabolism	plasma_wave_1	153	1.14	0.746	65.439	208	0.982	0.241	24.542	0.775	0.521	0.376	0.649	0.459	0.324	0.575	0.038149532
CHEM_ID_100010869	2,3-dihydroxy-2-methylbutyrate	Amino Acid	Leucine - Isoleucine and Valine Metabolism	plasma_wave_2	112	1.166	0.457	39.194	141	1.024	0.273	26.66	0.77	0.502	0.328	0.653	0.468	0.31	0.601	0.041899333
CHEM_ID_100010869	2,3-dihydroxy-2-methylbutyrate	Amino Acid	Leucine - Isoleucine and Valine Metabolism	plasma_inter_wave	88	1.132	0.589	52.032	349	0.999	0.255	25.526	0.737	0.353	0.135	0.545	0.229	0.022	0.418	0.039891649
CHEM_ID_100010869	2,3-dihydroxy-2-methylbutyrate	Amino Acid	Leucine - Isoleucine and Valine Metabolism	csf_wave_1	31	1.038	0.374	36.031	132	1.013	0.203	20.039	0.805	0.638	0.319	0.863	0.64	0.374	0.809	0.030177221
CHEM_ID_100010869	2,3-dihydroxy-2-methylbutyrate	Amino Acid	Leucine - Isoleucine and Valine Metabolism	csf_wave_2	33	1.113	0.28	25.157	84	1.011	0.216	21.365	0.795	0.601	0.284	0.833	0.519	0.218	0.729	0.03252483
CHEM_ID_100010869	2,3-dihydroxy-2-methylbutyrate	Amino Acid	Leucine - Isoleucine and Valine Metabolism	csf_inter_wave	33	1.102	0.324	29.401	216	1.012	0.208	20.553	0.795	0.598	0.279	0.831	0.591	0.315	0.774	0.03108723
CHEM_ID_100020893	2,3-dihydroxy-5-methylthio-4-pentenoate (DMTPA)*	Amino Acid	Methionine - Cysteine - SAM and Taurine Metabolism	plasma_wave_1	278	1.039	0.237	22.81	280	0.993	0.081	8.157	0.829	0.718	0.633	0.792	0.662	0.591	0.724	0.009140803
CHEM_ID_100020893	2,3-dihydroxy-5-methylthio-4-pentenoate (DMTPA)*	Amino Acid	Methionine - Cysteine - SAM and Taurine Metabolism	plasma_wave_2	278	0.977	0.2	20.471	272	0.996	0.058	5.823	0.854	0.794	0.719	0.857	0.786	0.737	0.827	0.005008587
CHEM_ID_100020893	2,3-dihydroxy-5-methylthio-4-pentenoate (DMTPA)*	Amino Acid	Methionine - Cysteine - SAM and Taurine Metabolism	plasma_inter_wave	278	1.001	0.212	21.179	552	0.995	0.07	7.035	0.79	0.582	0.482	0.673	0.602	0.521	0.672	0.007154365
CHEM_ID_100020893	2,3-dihydroxy-5-methylthio-4-pentenoate (DMTPA)*	Amino Acid	Methionine - Cysteine - SAM and Taurine Metabolism	csf_wave_1	33	1.173	0.289	24.638	132	1.006	0.059	5.865	0.788	0.572	0.247	0.814	0.655	0.406	0.813	0.005082945
CHEM_ID_100020893	2,3-dihydroxy-5-methylthio-4-pentenoate (DMTPA)*	Amino Acid	Methionine - Cysteine - SAM and Taurine Metabolism	csf_wave_2	33	1.039	0.197	18.961	84	0.993	0.071	7.15	0.842	0.758	0.493	0.93	0.725	0.511	0.854	0.007357966
CHEM_ID_100020893	2,3-dihydroxy-5-methylthio-4-pentenoate (DMTPA)*	Amino Acid	Methionine - Cysteine - SAM and Taurine Metabolism	csf_inter_wave	33	1.099	0.281	25.569	216	1.001	0.064	6.394	0.766	0.484	0.137	0.752	0.588	0.311	0.773	0.00601951
CHEM_ID_100002417	2,3-dihydroxyisovalerate	Xenobiotics	Food Component/Plant	plasma_wave_1	275	0.939	1.851	197.125	280	1.008	0.09	8.929	0.762	0.468	0.357	0.57	0.542	0.453	0.62	0.010507586
CHEM_ID_100002417	2,3-dihydroxyisovalerate	Xenobiotics	Food Component/Plant	plasma_wave_2	259	1.001	1.7	169.83	272	1.002	0.051	5.09	0.783	0.554	0.448	0.651	0.512	0.417	0.597	0.003710851
CHEM_ID_100002417	2,3-dihydroxyisovalerate	Xenobiotics	Food Component/Plant	plasma_inter_wave	266	0.961	1.72	178.98	552	1.005	0.074	7.363	0.747	0.4	0.282	0.51	0.363	0.254	0.463	0.007735071
CHEM_ID_100002417	2,3-dihydroxyisovalerate	Xenobiotics	Food Component/Plant	csf_wave_1	33	1.186	1.374	115.852	132	1.009	0.075	7.433	0.808	0.646	0.342	0.863	0.816	0.66	0.905	0.007859002
CHEM_ID_100002417	2,3-dihydroxyisovalerate	Xenobiotics	Food Component/Plant	csf_wave_2	33	1.601	1.864	116.427	84	0.988	0.079	7.996	0.816	0.676	0.381	0.882	0.642	0.388	0.806	0.008855762
CHEM_ID_100002417	2,3-dihydroxyisovalerate	Xenobiotics	Food Component/Plant	csf_inter_wave	33	1.466	1.587	108.254	216	1.001	0.077	7.692	0.771	0.504	0.161	0.766	0.677	0.439	0.826	0.008317547
CHEM_ID_100020837	2,6-dihydroxybenzoic acid	Xenobiotics	Drug - Topical Agents	plasma_wave_1	278	1.15	0.807	70.174	280	0.997	0.066	6.62	0.786	0.564	0.462	0.657	0.535	0.445	0.614	0.006419631
CHEM_ID_100020837	2,6-dihydroxybenzoic acid	Xenobiotics	Drug - Topical Agents	plasma_wave_2	278	1.073	0.817	76.142	272	1	0.042	4.2	0.788	0.571	0.469	0.663	0.489	0.394	0.573	0.002135156
CHEM_ID_100020837	2,6-dihydroxybenzoic acid	Xenobiotics	Drug - Topical Agents	plasma_inter_wave	278	1.123	0.81	72.128	552	0.998	0.055	5.511	0.785	0.561	0.459	0.654	0.54	0.452	0.619	0.004456208
CHEM_ID_100003258	2-O-methylascorbic acid	Cofactors and Vitamins	Ascorbate and Aldarate Metabolism	csf_wave_1	33	1.065	0.202	18.967	132	1	0.043	4.3	0.837	0.744	0.473	0.922	0.733	0.524	0.858	0.0023122
CHEM_ID_100003258	2-O-methylascorbic acid	Cofactors and Vitamins	Ascorbate and Aldarate Metabolism	csf_wave_2	33	1.018	0.196	19.253	84	0.994	0.094	9.457	0.845	0.767	0.505	0.934	0.713	0.493	0.847	0.011442381
CHEM_ID_100003258	2-O-methylascorbic acid	Cofactors and Vitamins	Ascorbate and Aldarate Metabolism	csf_inter_wave	33	1.047	0.209	19.962	216	0.998	0.067	6.713	0.831	0.726	0.449	0.912	0.707	0.484	0.844	0.006584282
CHEM_ID_100006190	2-acetamidophenol sulfate	Xenobiotics	Food Component/Plant	plasma_wave_1	75	2.846	2.543	89.353	183	1.019	0.171	16.781	0.719	0.272	0.025	0.49	0.163	-0.065	0.375	0.024409114
CHEM_ID_100006190	2-acetamidophenol sulfate	Xenobiotics	Food Component/Plant	plasma_wave_2	201	1.534	1.752	114.211	272	1.003	0.071	7.079	0.734	0.342	0.2	0.472	0.274	0.141	0.397	0.007232265
CHEM_ID_100006190	2-acetamidophenol sulfate	Xenobiotics	Food Component/Plant	plasma_inter_wave	112	2.201	2.338	106.224	455	1.009	0.122	12.091	0.696	0.154	-0.056	0.346	0.33	0.155	0.485	0.016105731
CHEM_ID_100001540	2-amino-4-cyanobutanoate	Partially Characterized Molecules	Partially Characterized Molecules	plasma_wave_1	278	0.872	0.506	58.028	280	1.005	0.084	8.358	0.894	0.889	0.832	0.935	0.87	0.838	0.896	0.009496663
CHEM_ID_100001540	2-amino-4-cyanobutanoate	Partially Characterized Molecules	Partially Characterized Molecules	plasma_wave_2	276	0.968	0.612	63.223	272	1.029	0.269	26.142	0.861	0.812	0.74	0.872	0.718	0.656	0.771	0.040982242
CHEM_ID_100001540	2-amino-4-cyanobutanoate	Partially Characterized Molecules	Partially Characterized Molecules	plasma_inter_wave	278	0.923	0.582	63.055	552	1.017	0.198	19.469	0.864	0.821	0.751	0.88	0.784	0.734	0.825	0.029168068
CHEM_ID_100001540	2-amino-4-cyanobutanoate	Partially Characterized Molecules	Partially Characterized Molecules	csf_wave_1	33	1.075	0.636	59.163	128	1.005	0.1	9.95	0.903	0.909	0.721	0.995	0.932	0.868	0.966	0.01231521
CHEM_ID_100001540	2-amino-4-cyanobutanoate	Partially Characterized Molecules	Partially Characterized Molecules	csf_wave_2	31	1.188	0.691	58.165	81	0.991	0.228	23.007	0.866	0.824	0.579	0.966	0.805	0.633	0.901	0.0354319
CHEM_ID_100001540	2-amino-4-cyanobutanoate	Partially Characterized Molecules	Partially Characterized Molecules	csf_inter_wave	32	1.149	0.636	55.352	209	0.999	0.162	16.216	0.907	0.916	0.729	0.997	0.839	0.696	0.918	0.023408813
CHEM_ID_381	2-aminoadipate	Amino Acid	Lysine Metabolism	plasma_wave_1	217	1.04	0.534	51.346	253	1.029	0.337	32.75	0.824	0.701	0.602	0.787	0.78	0.722	0.827	0.052681338
CHEM_ID_381	2-aminoadipate	Amino Acid	Lysine Metabolism	plasma_wave_2	215	1.025	0.477	46.537	225	1.034	0.353	34.139	0.826	0.707	0.608	0.793	0.657	0.574	0.727	0.055140485
CHEM_ID_381	2-aminoadipate	Amino Acid	Lysine Metabolism	plasma_inter_wave	180	1.025	0.461	44.976	478	1.031	0.344	33.366	0.772	0.507	0.373	0.628	0.422	0.294	0.535	0.053771931
CHEM_ID_1128	2-aminobutyrate	Amino Acid	Glutathione Metabolism	plasma_wave_1	278	1.026	0.278	27.096	280	0.993	0.068	6.848	0.767	0.489	0.381	0.589	0.51	0.418	0.592	0.006823292
CHEM_ID_1128	2-aminobutyrate	Amino Acid	Glutathione Metabolism	plasma_wave_2	278	1.039	0.348	33.494	270	0.995	0.169	16.985	0.735	0.347	0.227	0.458	0.226	0.112	0.335	0.024770285
CHEM_ID_1128	2-aminobutyrate	Amino Acid	Glutathione Metabolism	plasma_inter_wave	278	1.048	0.338	32.252	550	0.994	0.128	12.877	0.742	0.38	0.263	0.489	0.257	0.144	0.364	0.0174973
CHEM_ID_1128	2-aminobutyrate	Amino Acid	Glutathione Metabolism	csf_wave_1	33	1.017	0.252	24.779	128	1.026	0.127	12.378	0.734	0.341	-0.035	0.645	0.464	0.149	0.694	0.016613848
CHEM_ID_1128	2-aminobutyrate	Amino Acid	Glutathione Metabolism	csf_wave_2	33	1.078	0.415	38.497	83	1.017	0.246	24.189	0.676	0.051	-0.367	0.413	0.05	-0.293	0.383	0.037524565
CHEM_ID_1128	2-aminobutyrate	Amino Acid	Glutathione Metabolism	csf_inter_wave	33	1.038	0.208	20.039	211	1.022	0.183	17.906	0.743	0.384	0.017	0.678	0.32	-0.021	0.595	0.026400864
CHEM_ID_100004542	2-aminoheptanoate	Lipid	Fatty Acid - Amino	plasma_wave_1	274	0.888	0.414	46.622	280	1.006	0.133	13.221	0.732	0.333	0.212	0.446	0.295	0.183	0.399	0.018106333
CHEM_ID_100004542	2-aminoheptanoate	Lipid	Fatty Acid - Amino	plasma_wave_2	276	0.906	0.444	49.007	272	1.013	0.105	10.365	0.74	0.37	0.252	0.48	0.288	0.176	0.393	0.013049944
CHEM_ID_100004542	2-aminoheptanoate	Lipid	Fatty Acid - Amino	plasma_inter_wave	275	0.893	0.409	45.801	552	1.009	0.12	11.893	0.762	0.466	0.355	0.568	0.325	0.215	0.426	0.015755183
CHEM_ID_100004227	2-aminooctanoate	Lipid	Fatty Acid - Amino	plasma_wave_1	277	1.087	0.626	57.59	280	0.994	0.19	19.115	0.769	0.498	0.389	0.597	0.377	0.271	0.474	0.028541331
CHEM_ID_100004227	2-aminooctanoate	Lipid	Fatty Acid - Amino	plasma_wave_2	276	1.093	0.529	48.399	272	1.015	0.181	17.833	0.758	0.449	0.336	0.552	0.391	0.286	0.486	0.026271622
CHEM_ID_100004227	2-aminooctanoate	Lipid	Fatty Acid - Amino	plasma_inter_wave	275	1.093	0.576	52.699	552	1.004	0.186	18.526	0.759	0.453	0.34	0.556	0.311	0.2	0.414	0.027498539
CHEM_ID_100004322	2-aminophenol sulfate	Xenobiotics	Food Component/Plant	plasma_wave_1	275	1.209	1.187	98.18	280	0.994	0.088	8.853	0.729	0.316	0.194	0.43	0.181	0.064	0.293	0.010373033
CHEM_ID_100004322	2-aminophenol sulfate	Xenobiotics	Food Component/Plant	plasma_wave_2	277	1.069	1.18	110.384	272	1.001	0.071	7.093	0.724	0.296	0.173	0.411	0.157	0.04	0.269	0.007257051
CHEM_ID_100004322	2-aminophenol sulfate	Xenobiotics	Food Component/Plant	plasma_inter_wave	275	1.182	1.29	109.137	552	0.998	0.08	8.016	0.731	0.326	0.204	0.439	0.178	0.061	0.29	0.008891171
CHEM_ID_100004322	2-aminophenol sulfate	Xenobiotics	Food Component/Plant	csf_wave_1	30	1.554	1.229	79.086	132	0.996	0.088	8.835	0.729	0.317	-0.084	0.64	0.227	-0.14	0.538	0.010341165
CHEM_ID_100004322	2-aminophenol sulfate	Xenobiotics	Food Component/Plant	csf_wave_2	29	1.108	0.758	68.412	84	0.994	0.103	10.362	0.739	0.364	-0.036	0.681	0.283	-0.087	0.584	0.013044633
CHEM_ID_100004322	2-aminophenol sulfate	Xenobiotics	Food Component/Plant	csf_inter_wave	28	1.325	0.883	66.642	216	0.995	0.094	9.447	0.659	-0.043	-0.512	0.364	0.119	-0.259	0.466	0.011424676
CHEM_ID_100001541	2-hydroxy-3-methylvalerate	Amino Acid	Leucine - Isoleucine and Valine Metabolism	plasma_wave_1	277	0.787	0.357	45.362	279	0.98	0.124	12.653	0.828	0.716	0.631	0.791	0.725	0.664	0.776	0.017100721
CHEM_ID_100001541	2-hydroxy-3-methylvalerate	Amino Acid	Leucine - Isoleucine and Valine Metabolism	plasma_wave_2	273	0.773	0.381	49.288	272	0.989	0.099	10.01	0.838	0.746	0.664	0.817	0.675	0.605	0.735	0.012421437
CHEM_ID_100001541	2-hydroxy-3-methylvalerate	Amino Acid	Leucine - Isoleucine and Valine Metabolism	plasma_inter_wave	275	0.782	0.379	48.465	551	0.985	0.113	11.472	0.826	0.708	0.621	0.784	0.709	0.644	0.763	0.015009826
CHEM_ID_100001541	2-hydroxy-3-methylvalerate	Amino Acid	Leucine - Isoleucine and Valine Metabolism	csf_wave_1	32	0.928	0.316	34.052	132	1.001	0.114	11.389	0.826	0.707	0.418	0.903	0.694	0.46	0.838	0.014862879
CHEM_ID_100001541	2-hydroxy-3-methylvalerate	Amino Acid	Leucine - Isoleucine and Valine Metabolism	csf_wave_2	28	1.053	0.512	48.623	82	0.986	0.132	13.387	0.798	0.609	0.262	0.855	0.429	0.073	0.688	0.018400227
CHEM_ID_100001541	2-hydroxy-3-methylvalerate	Amino Acid	Leucine - Isoleucine and Valine Metabolism	csf_inter_wave	31	1.007	0.517	51.341	214	0.996	0.121	12.149	0.796	0.602	0.273	0.84	0.559	0.261	0.76	0.016208417
CHEM_ID_100001791	2-hydroxyacetaminophen sulfate*	Xenobiotics	Drug - Analgesics - Anesthetics	plasma_wave_1	57	2.449	4.962	202.613	264	0.994	0.089	8.954	0.774	0.516	0.267	0.719	0.486	0.261	0.662	0.010551847
CHEM_ID_100001791	2-hydroxyacetaminophen sulfate*	Xenobiotics	Drug - Analgesics - Anesthetics	plasma_wave_2	31	7.415	11.518	155.334	192	1	0.054	5.4	0.746	0.397	0.019	0.696	0.404	0.063	0.66	0.004259689
CHEM_ID_100001791	2-hydroxyacetaminophen sulfate*	Xenobiotics	Drug - Analgesics - Anesthetics	plasma_inter_wave	38	4.275	6.029	141.029	504	0.997	0.075	7.523	0.728	0.311	-0.041	0.603	0.112	-0.211	0.414	0.008018342
CHEM_ID_100001153	2-hydroxyadipate	Lipid	Fatty Acid - Dicarboxylate	csf_wave_1	31	0.98	0.364	37.143	126	1.051	0.354	33.682	0.754	0.431	0.06	0.721	0.343	-0.007	0.618	0.054331392
CHEM_ID_100001153	2-hydroxyadipate	Lipid	Fatty Acid - Dicarboxylate	csf_wave_2	31	1.087	0.562	51.702	84	1.062	0.364	34.275	0.813	0.664	0.355	0.88	0.477	0.153	0.708	0.055381265
CHEM_ID_100001153	2-hydroxyadipate	Lipid	Fatty Acid - Dicarboxylate	csf_inter_wave	30	1.051	0.502	47.764	210	1.056	0.357	33.807	0.815	0.671	0.358	0.887	0.404	0.057	0.664	0.054552697
CHEM_ID_100008928	2-hydroxybutyrate/2-hydroxyisobutyrate	Amino Acid	Glutathione Metabolism	plasma_wave_1	278	0.961	0.37	38.502	280	1.012	0.101	9.98	0.798	0.612	0.515	0.7	0.567	0.482	0.642	0.012368323
CHEM_ID_100008928	2-hydroxybutyrate/2-hydroxyisobutyrate	Amino Acid	Glutathione Metabolism	plasma_wave_2	278	0.993	0.372	37.462	272	1.006	0.084	8.35	0.769	0.497	0.388	0.595	0.449	0.35	0.538	0.009482499
CHEM_ID_100008928	2-hydroxybutyrate/2-hydroxyisobutyrate	Amino Acid	Glutathione Metabolism	plasma_inter_wave	278	0.991	0.37	37.336	552	1.009	0.093	9.217	0.781	0.546	0.442	0.64	0.475	0.379	0.561	0.011017474
CHEM_ID_100008928	2-hydroxybutyrate/2-hydroxyisobutyrate	Amino Acid	Glutathione Metabolism	csf_wave_1	33	0.972	0.335	34.465	132	1.023	0.129	12.61	0.761	0.464	0.113	0.737	0.404	0.075	0.653	0.017024591
CHEM_ID_100008928	2-hydroxybutyrate/2-hydroxyisobutyrate	Amino Acid	Glutathione Metabolism	csf_wave_2	33	1.048	0.316	30.153	84	1.004	0.103	10.259	0.705	0.203	-0.195	0.537	0.21	-0.138	0.513	0.012862277
CHEM_ID_100008928	2-hydroxybutyrate/2-hydroxyisobutyrate	Amino Acid	Glutathione Metabolism	csf_inter_wave	33	0.993	0.287	28.902	216	1.015	0.12	11.823	0.745	0.393	0.027	0.685	0.254	-0.093	0.546	0.015631252
CHEM_ID_100004089	2-hydroxydecanoate	Lipid	Fatty Acid - Monohydroxy	plasma_wave_1	278	1.221	0.769	62.981	280	1.003	0.076	7.577	0.771	0.506	0.399	0.604	0.279	0.167	0.383	0.008113946
CHEM_ID_100004089	2-hydroxydecanoate	Lipid	Fatty Acid - Monohydroxy	plasma_wave_2	278	1.181	0.742	62.828	272	1.001	0.079	7.892	0.773	0.514	0.407	0.611	0.227	0.113	0.336	0.008671636
CHEM_ID_100004089	2-hydroxydecanoate	Lipid	Fatty Acid - Monohydroxy	plasma_inter_wave	278	1.206	0.808	66.998	552	1.002	0.077	7.685	0.761	0.461	0.35	0.563	0.212	0.097	0.322	0.008305154
CHEM_ID_100002070	2-hydroxyglutarate	Lipid	Fatty Acid - Dicarboxylate	plasma_wave_1	267	1.019	0.501	49.166	280	1.007	0.169	16.783	0.789	0.577	0.474	0.669	0.785	0.734	0.827	0.024412655
CHEM_ID_100002070	2-hydroxyglutarate	Lipid	Fatty Acid - Dicarboxylate	plasma_wave_2	270	1.075	0.684	63.628	268	1.012	0.17	16.798	0.771	0.506	0.397	0.606	0.601	0.519	0.672	0.024439212
CHEM_ID_100002070	2-hydroxyglutarate	Lipid	Fatty Acid - Dicarboxylate	plasma_inter_wave	268	1.04	0.537	51.635	548	1.009	0.169	16.749	0.765	0.48	0.368	0.582	0.677	0.607	0.737	0.02435246
CHEM_ID_1869	2-hydroxyhippurate (salicylurate)	Xenobiotics	Benzoate Metabolism	plasma_wave_1	278	0.634	2.152	339.432	280	1.019	0.147	14.426	0.769	0.495	0.387	0.594	0.2	0.085	0.311	0.020239718
CHEM_ID_1869	2-hydroxyhippurate (salicylurate)	Xenobiotics	Benzoate Metabolism	plasma_wave_2	229	1.023	3.414	333.724	272	1.006	0.115	11.431	0.736	0.349	0.217	0.471	0.119	-0.011	0.245	0.014937238
CHEM_ID_1869	2-hydroxyhippurate (salicylurate)	Xenobiotics	Benzoate Metabolism	plasma_inter_wave	243	0.756	2.406	318.254	552	1.012	0.132	13.043	0.761	0.46	0.341	0.569	0.074	-0.052	0.197	0.017791194
CHEM_ID_100008934	2-hydroxylaurate	Lipid	Fatty Acid - Monohydroxy	plasma_wave_1	229	1.047	0.397	37.918	240	1.001	0.159	15.884	0.836	0.741	0.65	0.819	0.76	0.699	0.809	0.022821026
CHEM_ID_100008934	2-hydroxylaurate	Lipid	Fatty Acid - Monohydroxy	plasma_wave_2	225	1.036	0.421	40.637	223	1.007	0.143	14.201	0.848	0.776	0.689	0.849	0.691	0.616	0.754	0.019841368
CHEM_ID_100008934	2-hydroxylaurate	Lipid	Fatty Acid - Monohydroxy	plasma_inter_wave	193	1.015	0.399	39.31	463	1.004	0.151	15.04	0.827	0.711	0.606	0.8	0.723	0.648	0.784	0.021326771
CHEM_ID_100000743	2-hydroxyoctanoate	Lipid	Fatty Acid - Monohydroxy	plasma_wave_1	268	1.133	1.14	100.618	280	1.008	0.129	12.798	0.74	0.37	0.249	0.481	0.146	0.027	0.261	0.017357435
CHEM_ID_100000743	2-hydroxyoctanoate	Lipid	Fatty Acid - Monohydroxy	plasma_wave_2	267	1.061	0.82	77.286	271	1.018	0.149	14.637	0.735	0.347	0.225	0.46	0.061	-0.059	0.18	0.020613282
CHEM_ID_100000743	2-hydroxyoctanoate	Lipid	Fatty Acid - Monohydroxy	plasma_inter_wave	269	1.089	1.113	102.204	551	1.013	0.139	13.722	0.736	0.351	0.23	0.464	0.07	-0.05	0.188	0.018993325
CHEM_ID_100001579	2-hydroxypalmitate	Lipid	Fatty Acid - Monohydroxy	plasma_wave_1	278	1.222	0.358	29.296	280	1.046	0.263	25.143	0.756	0.442	0.33	0.546	0.328	0.218	0.429	0.039213569
CHEM_ID_100001579	2-hydroxypalmitate	Lipid	Fatty Acid - Monohydroxy	plasma_wave_2	277	1.163	0.344	29.579	272	1.004	0.222	22.112	0.796	0.603	0.505	0.692	0.594	0.512	0.665	0.033847352
CHEM_ID_100001579	2-hydroxypalmitate	Lipid	Fatty Acid - Monohydroxy	plasma_inter_wave	277	1.188	0.343	28.872	552	1.025	0.244	23.805	0.716	0.257	0.132	0.375	0.231	0.116	0.339	0.036844714
CHEM_ID_235	2-hydroxyphenylacetate	Amino Acid	Phenylalanine Metabolism	plasma_wave_1	217	1.087	0.507	46.642	248	1.008	0.206	20.437	0.789	0.577	0.463	0.68	0.52	0.416	0.611	0.030881858
CHEM_ID_235	2-hydroxyphenylacetate	Amino Acid	Phenylalanine Metabolism	plasma_wave_2	142	1.053	0.476	45.204	161	1.011	0.214	21.167	0.8	0.618	0.479	0.736	0.559	0.434	0.662	0.032174283
CHEM_ID_235	2-hydroxyphenylacetate	Amino Acid	Phenylalanine Metabolism	plasma_inter_wave	138	1.056	0.475	44.981	409	1.009	0.209	20.714	0.766	0.485	0.328	0.625	0.582	0.46	0.682	0.031372271
CHEM_ID_100020378	2-hydroxysebacate	Lipid	Fatty Acid - Dicarboxylate	plasma_wave_1	216	1.111	0.621	55.896	277	1.006	0.193	19.185	0.729	0.317	0.179	0.445	0.179	0.047	0.305	0.028665262
CHEM_ID_100020378	2-hydroxysebacate	Lipid	Fatty Acid - Dicarboxylate	plasma_wave_2	222	1.115	0.706	63.318	235	1.01	0.124	12.277	0.767	0.486	0.363	0.597	0.301	0.176	0.416	0.016435034
CHEM_ID_100020378	2-hydroxysebacate	Lipid	Fatty Acid - Dicarboxylate	plasma_inter_wave	210	1.168	0.736	63.014	514	1.008	0.165	16.369	0.7	0.175	0.025	0.316	0.084	-0.051	0.217	0.023679691
CHEM_ID_1239	2-hydroxystearate	Lipid	Fatty Acid - Monohydroxy	plasma_wave_1	278	1.24	0.35	28.226	280	1.052	0.282	26.806	0.762	0.466	0.355	0.567	0.363	0.257	0.461	0.042157817
CHEM_ID_1239	2-hydroxystearate	Lipid	Fatty Acid - Monohydroxy	plasma_wave_2	278	1.157	0.35	30.251	271	1.007	0.22	21.847	0.785	0.561	0.459	0.654	0.548	0.46	0.625	0.033378185
CHEM_ID_1239	2-hydroxystearate	Lipid	Fatty Acid - Monohydroxy	plasma_inter_wave	278	1.185	0.343	28.945	551	1.03	0.254	24.66	0.701	0.18	0.05	0.302	0.228	0.113	0.336	0.038358444
CHEM_ID_100020833	2-ketocaprylate	Amino Acid	Leucine - Isoleucine and Valine Metabolism	plasma_wave_1	252	1.17	0.704	60.171	280	1.015	0.145	14.286	0.758	0.447	0.329	0.556	0.203	0.082	0.318	0.019991856
CHEM_ID_100020833	2-ketocaprylate	Amino Acid	Leucine - Isoleucine and Valine Metabolism	plasma_wave_2	252	1.081	0.603	55.782	266	1.032	0.235	22.771	0.731	0.327	0.2	0.445	0.201	0.079	0.316	0.035014075
CHEM_ID_100020833	2-ketocaprylate	Amino Acid	Leucine - Isoleucine and Valine Metabolism	plasma_inter_wave	246	1.118	0.69	61.717	546	1.023	0.194	18.964	0.739	0.367	0.241	0.483	0.151	0.027	0.271	0.028273994
CHEM_ID_100001509	2-methylbutyrylcarnitine (C5)	Amino Acid	Leucine - Isoleucine and Valine Metabolism	plasma_wave_1	258	0.981	0.401	40.877	274	1.003	0.122	12.164	0.81	0.656	0.559	0.741	0.614	0.532	0.685	0.016234973
CHEM_ID_100001509	2-methylbutyrylcarnitine (C5)	Amino Acid	Leucine - Isoleucine and Valine Metabolism	plasma_wave_2	205	1.028	0.412	40.078	231	1.002	0.113	11.277	0.815	0.673	0.566	0.766	0.673	0.591	0.742	0.014664589
CHEM_ID_100001509	2-methylbutyrylcarnitine (C5)	Amino Acid	Leucine - Isoleucine and Valine Metabolism	plasma_inter_wave	229	1.01	0.372	36.832	505	1.002	0.118	11.776	0.806	0.641	0.536	0.733	0.645	0.562	0.714	0.015548041
CHEM_ID_100020515	2-naphthol sulfate	Xenobiotics	Chemical	plasma_wave_1	206	0.861	1.401	162.718	280	0.989	0.096	9.707	0.782	0.547	0.426	0.656	0.285	0.154	0.405	0.011884992
CHEM_ID_100020515	2-naphthol sulfate	Xenobiotics	Chemical	plasma_wave_2	253	0.85	1.29	151.765	272	0.999	0.081	8.108	0.798	0.612	0.51	0.703	0.293	0.176	0.402	0.009054052
CHEM_ID_100020515	2-naphthol sulfate	Xenobiotics	Chemical	plasma_inter_wave	215	0.846	1.206	142.553	552	0.994	0.089	8.954	0.792	0.587	0.473	0.689	0.325	0.2	0.439	0.010551847
CHEM_ID_100002784	2-oxoarginine*	Amino Acid	Urea cycle; Arginine and Proline Metabolism	plasma_wave_1	258	0.95	0.623	65.579	280	1.004	0.223	22.211	0.772	0.507	0.396	0.609	0.383	0.273	0.482	0.034022626
CHEM_ID_100002784	2-oxoarginine*	Amino Acid	Urea cycle; Arginine and Proline Metabolism	plasma_wave_2	227	0.899	0.564	62.736	223	0.999	0.089	8.909	0.774	0.518	0.399	0.624	0.372	0.255	0.479	0.010472177
CHEM_ID_100002784	2-oxoarginine*	Amino Acid	Urea cycle; Arginine and Proline Metabolism	plasma_inter_wave	221	0.941	0.62	65.887	511	1.003	0.182	18.146	0.75	0.414	0.285	0.533	0.326	0.203	0.439	0.026825771
CHEM_ID_100001562	2-palmitoyl-GPC (16:0)*	Lipid	Lysophospholipid	plasma_wave_1	278	1.176	0.411	34.949	280	1.094	0.385	35.192	0.76	0.459	0.348	0.561	0.282	0.17	0.387	0.057004762
CHEM_ID_100001562	2-palmitoyl-GPC (16:0)*	Lipid	Lysophospholipid	plasma_wave_2	278	1.072	0.331	30.877	272	1.017	0.204	20.059	0.762	0.468	0.357	0.569	0.4	0.296	0.494	0.03021263
CHEM_ID_100001562	2-palmitoyl-GPC (16:0)*	Lipid	Lysophospholipid	plasma_inter_wave	278	1.117	0.356	31.871	552	1.056	0.312	29.545	0.727	0.31	0.188	0.424	0.211	0.096	0.32	0.047007064
CHEM_ID_100004295	2-piperidinone	Xenobiotics	Food Component/Plant	plasma_wave_1	278	0.629	0.754	119.873	280	1.004	0.087	8.665	0.791	0.586	0.486	0.676	0.351	0.243	0.45	0.010040189
CHEM_ID_100004295	2-piperidinone	Xenobiotics	Food Component/Plant	plasma_wave_2	263	0.674	0.839	124.481	271	1.014	0.288	28.402	0.789	0.577	0.473	0.67	0.233	0.115	0.344	0.044983446
CHEM_ID_100004295	2-piperidinone	Xenobiotics	Food Component/Plant	plasma_inter_wave	269	0.689	0.894	129.753	551	1.009	0.211	20.912	0.76	0.459	0.346	0.563	0.382	0.275	0.479	0.031722819
CHEM_ID_100004295	2-piperidinone	Xenobiotics	Food Component/Plant	csf_wave_1	32	1.375	2.182	158.691	128	0.999	0.091	9.109	0.819	0.684	0.386	0.889	0.443	0.117	0.683	0.010826266
CHEM_ID_100004295	2-piperidinone	Xenobiotics	Food Component/Plant	csf_wave_2	33	1.045	1.277	122.201	83	1	0.104	10.4	0.798	0.612	0.297	0.84	0.795	0.625	0.893	0.01311191
CHEM_ID_100004295	2-piperidinone	Xenobiotics	Food Component/Plant	csf_inter_wave	32	1.329	1.867	140.482	211	0.999	0.096	9.61	0.724	0.293	-0.098	0.613	0.496	0.184	0.718	0.011713259
CHEM_ID_100003901	2-stearoyl-GPE (18:0)*	Lipid	Lysophospholipid	plasma_wave_1	278	1.173	0.516	43.99	280	1.096	0.4	36.496	0.771	0.506	0.398	0.604	0.326	0.217	0.428	0.059313422
CHEM_ID_100003901	2-stearoyl-GPE (18:0)*	Lipid	Lysophospholipid	plasma_wave_2	273	1.192	0.588	49.329	270	1.086	0.494	45.488	0.763	0.473	0.362	0.575	0.267	0.154	0.374	0.075233256
CHEM_ID_100003901	2-stearoyl-GPE (18:0)*	Lipid	Lysophospholipid	plasma_inter_wave	275	1.161	0.538	46.339	550	1.091	0.448	41.063	0.737	0.354	0.234	0.465	0.23	0.115	0.339	0.06739904
CHEM_ID_100001999	21-hydroxypregnenolone disulfate	Lipid	Pregnenolone Steroids	plasma_wave_1	274	1.129	0.702	62.179	280	0.993	0.077	7.754	0.813	0.666	0.574	0.748	0.628	0.551	0.695	0.008427314
CHEM_ID_100001999	21-hydroxypregnenolone disulfate	Lipid	Pregnenolone Steroids	plasma_wave_2	270	0.877	0.469	53.478	272	1.007	0.112	11.122	0.871	0.839	0.771	0.896	0.795	0.746	0.835	0.01439017
CHEM_ID_100001999	21-hydroxypregnenolone disulfate	Lipid	Pregnenolone Steroids	plasma_inter_wave	272	0.995	0.625	62.814	552	1	0.096	9.6	0.825	0.704	0.617	0.782	0.591	0.508	0.663	0.011695554
CHEM_ID_100021324	3,5-dichloro-2,6-dihydroxybenzoic acid	Xenobiotics	Chemical	plasma_wave_1	278	1.115	0.471	42.242	280	1.003	0.08	7.976	0.805	0.637	0.543	0.722	0.715	0.652	0.768	0.008820353
CHEM_ID_100021324	3,5-dichloro-2,6-dihydroxybenzoic acid	Xenobiotics	Chemical	plasma_wave_2	278	1.49	0.599	40.201	272	1.006	0.083	8.25	0.846	0.77	0.692	0.837	0.7	0.634	0.755	0.009305455
CHEM_ID_100021324	3,5-dichloro-2,6-dihydroxybenzoic acid	Xenobiotics	Chemical	plasma_inter_wave	278	1.342	0.559	41.654	552	1.004	0.082	8.167	0.818	0.683	0.594	0.762	0.699	0.634	0.755	0.009158508
CHEM_ID_100001398	3,7-dimethylurate	Xenobiotics	Xanthine Metabolism	plasma_wave_1	192	1.334	1.041	78.036	280	0.986	0.156	15.822	0.711	0.23	0.076	0.372	0.298	0.164	0.422	0.022711258
CHEM_ID_100001398	3,7-dimethylurate	Xenobiotics	Xanthine Metabolism	plasma_wave_2	201	1.247	1.068	85.646	272	1.009	0.099	9.812	0.696	0.155	0.001	0.3	0.24	0.105	0.366	0.012070889
CHEM_ID_100001398	3,7-dimethylurate	Xenobiotics	Xanthine Metabolism	plasma_inter_wave	195	1.253	1.084	86.512	552	0.997	0.131	13.139	0.728	0.311	0.165	0.446	0.266	0.13	0.391	0.017961156
CHEM_ID_100001426	3-(3-amino-3-carboxypropyl)uridine*	Nucleotide	Pyrimidine Metabolism - Uracil containing	plasma_wave_1	233	1.087	0.365	33.579	247	0.999	0.161	16.116	0.78	0.541	0.427	0.644	0.583	0.492	0.662	0.023231769
CHEM_ID_100001426	3-(3-amino-3-carboxypropyl)uridine*	Nucleotide	Pyrimidine Metabolism - Uracil containing	plasma_wave_2	272	0.98	0.226	23.061	271	0.996	0.097	9.739	0.816	0.676	0.585	0.757	0.692	0.625	0.749	0.011941646
CHEM_ID_100001426	3-(3-amino-3-carboxypropyl)uridine*	Nucleotide	Pyrimidine Metabolism - Uracil containing	plasma_inter_wave	253	1.03	0.313	30.388	518	0.997	0.132	13.24	0.735	0.345	0.219	0.461	0.428	0.322	0.524	0.018139971
CHEM_ID_100001426	3-(3-amino-3-carboxypropyl)uridine*	Nucleotide	Pyrimidine Metabolism - Uracil containing	csf_wave_1	33	1.016	0.322	31.693	132	1.005	0.084	8.358	0.83	0.72	0.44	0.908	0.758	0.563	0.872	0.009496663
CHEM_ID_100001426	3-(3-amino-3-carboxypropyl)uridine*	Nucleotide	Pyrimidine Metabolism - Uracil containing	csf_wave_2	33	1.018	0.251	24.656	84	0.994	0.085	8.551	0.854	0.794	0.543	0.949	0.844	0.707	0.92	0.009838358
CHEM_ID_100001426	3-(3-amino-3-carboxypropyl)uridine*	Nucleotide	Pyrimidine Metabolism - Uracil containing	csf_inter_wave	33	1.03	0.284	27.573	216	1.001	0.084	8.392	0.839	0.75	0.481	0.925	0.748	0.548	0.867	0.009556858
CHEM_ID_100001624	3-(3-hydroxyphenyl)propionate	Xenobiotics	Benzoate Metabolism	plasma_wave_1	95	1.737	1.852	106.621	280	1.01	0.133	13.168	0.757	0.446	0.248	0.618	0.325	0.133	0.493	0.018012499
CHEM_ID_100001624	3-(3-hydroxyphenyl)propionate	Xenobiotics	Benzoate Metabolism	plasma_wave_2	115	1.182	1.395	118.02	272	1.003	0.085	8.475	0.739	0.364	0.176	0.532	0.211	0.03	0.379	0.009703805
CHEM_ID_100001624	3-(3-hydroxyphenyl)propionate	Xenobiotics	Benzoate Metabolism	plasma_inter_wave	111	1.327	1.403	105.727	552	1.006	0.112	11.133	0.721	0.279	0.079	0.46	0.131	-0.056	0.309	0.014409645
CHEM_ID_100005391	3-(3-hydroxyphenyl)propionate sulfate	Xenobiotics	Benzoate Metabolism	plasma_wave_1	142	1.566	1.943	124.074	280	1.008	0.19	18.849	0.742	0.377	0.211	0.528	0.133	-0.032	0.291	0.028070393
CHEM_ID_100005391	3-(3-hydroxyphenyl)propionate sulfate	Xenobiotics	Benzoate Metabolism	plasma_wave_2	146	1.354	1.557	114.993	271	1.019	0.257	25.221	0.739	0.365	0.199	0.514	0.299	0.144	0.44	0.039351663
CHEM_ID_100005391	3-(3-hydroxyphenyl)propionate sulfate	Xenobiotics	Benzoate Metabolism	plasma_inter_wave	142	1.449	1.499	103.451	551	1.014	0.226	22.288	0.728	0.313	0.141	0.47	0.224	0.062	0.374	0.03415895
CHEM_ID_240	3-(4-hydroxyphenyl)lactate	Amino Acid	Tyrosine Metabolism	plasma_wave_1	278	0.987	0.346	35.056	280	0.998	0.082	8.216	0.836	0.739	0.657	0.811	0.748	0.691	0.795	0.00924526
CHEM_ID_240	3-(4-hydroxyphenyl)lactate	Amino Acid	Tyrosine Metabolism	plasma_wave_2	278	0.921	0.324	35.179	272	0.996	0.057	5.723	0.859	0.807	0.735	0.868	0.789	0.74	0.83	0.004831542
CHEM_ID_240	3-(4-hydroxyphenyl)lactate	Amino Acid	Tyrosine Metabolism	plasma_inter_wave	278	0.961	0.343	35.692	552	0.997	0.071	7.121	0.817	0.679	0.589	0.759	0.688	0.621	0.745	0.007306623
CHEM_ID_240	3-(4-hydroxyphenyl)lactate	Amino Acid	Tyrosine Metabolism	csf_wave_1	33	1.146	0.369	32.199	132	1.001	0.052	5.195	0.8	0.619	0.306	0.845	0.56	0.272	0.755	0.003896748
CHEM_ID_240	3-(4-hydroxyphenyl)lactate	Amino Acid	Tyrosine Metabolism	csf_wave_2	33	1.084	0.256	23.616	84	0.992	0.073	7.359	0.795	0.598	0.279	0.831	0.529	0.232	0.736	0.007727989
CHEM_ID_240	3-(4-hydroxyphenyl)lactate	Amino Acid	Tyrosine Metabolism	csf_inter_wave	33	1.102	0.296	26.86	216	0.997	0.061	6.118	0.748	0.406	0.042	0.694	0.462	0.145	0.692	0.005530868
CHEM_ID_100004326	3-acetylphenol sulfate	Xenobiotics	Chemical	plasma_wave_1	37	2.408	2.529	105.025	129	1.014	0.171	16.864	0.701	0.182	-0.195	0.502	-0.006	-0.326	0.315	0.024556061
CHEM_ID_100004326	3-acetylphenol sulfate	Xenobiotics	Chemical	plasma_wave_2	111	1.288	1.411	109.55	242	1.003	0.096	9.571	0.742	0.38	0.19	0.548	0.22	0.036	0.39	0.011644212
CHEM_ID_100004326	3-acetylphenol sulfate	Xenobiotics	Chemical	plasma_inter_wave	41	1.613	1.651	102.356	355	1.007	0.127	12.612	0.696	0.157	-0.202	0.467	0.116	-0.196	0.406	0.017028132
CHEM_ID_100020361	3-amino-2-piperidone	Amino Acid	Urea cycle; Arginine and Proline Metabolism	plasma_wave_1	278	0.957	0.229	23.929	280	1.007	0.098	9.732	0.804	0.634	0.539	0.719	0.622	0.545	0.689	0.011929253
CHEM_ID_100020361	3-amino-2-piperidone	Amino Acid	Urea cycle; Arginine and Proline Metabolism	plasma_wave_2	278	0.979	0.285	29.111	272	1.005	0.1	9.95	0.798	0.612	0.515	0.7	0.549	0.461	0.626	0.01231521
CHEM_ID_100020361	3-amino-2-piperidone	Amino Acid	Urea cycle; Arginine and Proline Metabolism	plasma_inter_wave	278	0.965	0.258	26.736	552	1.006	0.099	9.841	0.793	0.591	0.492	0.681	0.552	0.465	0.629	0.012122231
CHEM_ID_100020361	3-amino-2-piperidone	Amino Acid	Urea cycle; Arginine and Proline Metabolism	csf_wave_1	33	0.952	0.236	24.79	128	0.996	0.1	10.04	0.795	0.601	0.284	0.833	0.663	0.418	0.818	0.01247455
CHEM_ID_100020361	3-amino-2-piperidone	Amino Acid	Urea cycle; Arginine and Proline Metabolism	csf_wave_2	33	1.03	0.241	23.398	83	1.004	0.124	12.351	0.766	0.484	0.137	0.752	0.271	-0.074	0.559	0.016566046
CHEM_ID_100020361	3-amino-2-piperidone	Amino Acid	Urea cycle; Arginine and Proline Metabolism	csf_inter_wave	33	0.999	0.251	25.125	211	0.999	0.11	11.011	0.792	0.587	0.265	0.823	0.739	0.534	0.862	0.014193651
CHEM_ID_1114	3-aminoisobutyrate	Nucleotide	Pyrimidine Metabolism - Thymine containing	plasma_wave_1	278	1.046	0.482	46.08	280	1	0.082	8.2	0.848	0.776	0.699	0.843	0.765	0.711	0.809	0.009216933
CHEM_ID_1114	3-aminoisobutyrate	Nucleotide	Pyrimidine Metabolism - Thymine containing	plasma_wave_2	278	1.085	0.519	47.834	272	1.004	0.07	6.972	0.849	0.779	0.702	0.845	0.759	0.705	0.805	0.007042827
CHEM_ID_1114	3-aminoisobutyrate	Nucleotide	Pyrimidine Metabolism - Thymine containing	plasma_inter_wave	278	1.061	0.51	48.068	552	1.001	0.076	7.592	0.858	0.804	0.731	0.866	0.789	0.74	0.829	0.008140502
CHEM_ID_100021707	3-bromo-5-chloro-2,6-dihydroxybenzoic acid*	Xenobiotics	Chemical	plasma_wave_1	278	1.149	0.504	43.864	280	1.002	0.102	10.18	0.788	0.573	0.472	0.665	0.567	0.482	0.642	0.012722412
CHEM_ID_100021707	3-bromo-5-chloro-2,6-dihydroxybenzoic acid*	Xenobiotics	Chemical	plasma_wave_2	277	1.886	0.77	40.827	272	1.011	0.108	10.682	0.822	0.694	0.606	0.772	0.698	0.633	0.754	0.013611175
CHEM_ID_100021707	3-bromo-5-chloro-2,6-dihydroxybenzoic acid*	Xenobiotics	Chemical	plasma_inter_wave	277	1.477	0.617	41.774	552	1.007	0.105	10.427	0.745	0.394	0.278	0.502	0.694	0.627	0.75	0.013159712
CHEM_ID_100020004	3-carboxy-4-methyl-5-pentyl-2-furanpropionate (3-CMPFP)**	Lipid	Fatty Acid - Dicarboxylate	plasma_wave_1	278	1.167	0.491	42.074	280	0.995	0.068	6.834	0.793	0.592	0.493	0.682	0.544	0.456	0.622	0.006798506
CHEM_ID_100020004	3-carboxy-4-methyl-5-pentyl-2-furanpropionate (3-CMPFP)**	Lipid	Fatty Acid - Dicarboxylate	plasma_wave_2	278	0.969	0.418	43.137	272	1.002	0.073	7.285	0.765	0.481	0.371	0.581	0.364	0.258	0.462	0.007596976
CHEM_ID_100020004	3-carboxy-4-methyl-5-pentyl-2-furanpropionate (3-CMPFP)**	Lipid	Fatty Acid - Dicarboxylate	plasma_inter_wave	278	1.069	0.48	44.902	552	0.998	0.071	7.114	0.77	0.501	0.393	0.599	0.462	0.364	0.549	0.00729423
CHEM_ID_100001178	3-carboxy-4-methyl-5-propyl-2-furanpropanoate (CMPF)	Lipid	Fatty Acid - Dicarboxylate	plasma_wave_1	278	1.322	1.715	129.728	280	0.994	0.067	6.74	0.858	0.804	0.731	0.866	0.712	0.649	0.766	0.006632084
CHEM_ID_100001178	3-carboxy-4-methyl-5-propyl-2-furanpropanoate (CMPF)	Lipid	Fatty Acid - Dicarboxylate	plasma_wave_2	278	0.893	1.353	151.512	272	0.997	0.047	4.714	0.839	0.749	0.668	0.819	0.597	0.516	0.668	0.003045164
CHEM_ID_100001178	3-carboxy-4-methyl-5-propyl-2-furanpropanoate (CMPF)	Lipid	Fatty Acid - Dicarboxylate	plasma_inter_wave	278	1.082	1.518	140.296	552	0.996	0.058	5.823	0.862	0.815	0.744	0.875	0.726	0.665	0.777	0.005008587
CHEM_ID_100001178	3-carboxy-4-methyl-5-propyl-2-furanpropanoate (CMPF)	Lipid	Fatty Acid - Dicarboxylate	csf_wave_1	24	1.406	1.239	88.122	132	0.999	0.072	7.207	0.772	0.507	0.096	0.806	0.248	-0.164	0.587	0.007458881
CHEM_ID_100001178	3-carboxy-4-methyl-5-propyl-2-furanpropanoate (CMPF)	Lipid	Fatty Acid - Dicarboxylate	csf_wave_2	27	0.882	1.022	115.873	84	0.986	0.088	8.925	0.816	0.676	0.343	0.898	0.755	0.531	0.88	0.010500505
CHEM_ID_100001178	3-carboxy-4-methyl-5-propyl-2-furanpropanoate (CMPF)	Lipid	Fatty Acid - Dicarboxylate	csf_inter_wave	27	1.028	1.01	98.249	216	0.994	0.079	7.948	0.843	0.763	0.464	0.945	0.718	0.47	0.861	0.008770781
CHEM_ID_100021136	3-decenoylcarnitine	Lipid	Fatty Acid Metabolism (Acyl Carnitine - Monounsaturated)	plasma_wave_1	67	0.973	0.382	39.26	76	0.997	0.117	11.735	0.764	0.477	0.242	0.673	0.606	0.429	0.738	0.015475453
CHEM_ID_100021136	3-decenoylcarnitine	Lipid	Fatty Acid Metabolism (Acyl Carnitine - Monounsaturated)	plasma_wave_2	92	1.056	0.386	36.553	92	1.004	0.12	11.952	0.787	0.569	0.385	0.723	0.603	0.455	0.718	0.015859639
CHEM_ID_100021136	3-decenoylcarnitine	Lipid	Fatty Acid Metabolism (Acyl Carnitine - Monounsaturated)	plasma_inter_wave	29	0.979	0.269	27.477	153	1.004	0.12	11.952	0.735	0.347	-0.056	0.668	0.326	-0.039	0.615	0.015859639
CHEM_ID_100020219	3-formylindole	Xenobiotics	Food Component/Plant	plasma_wave_1	278	1.009	0.328	32.507	280	0.996	0.107	10.743	0.811	0.656	0.564	0.739	0.615	0.536	0.683	0.013719172
CHEM_ID_100020219	3-formylindole	Xenobiotics	Food Component/Plant	plasma_wave_2	278	0.963	0.283	29.387	272	1.009	0.128	12.686	0.762	0.468	0.358	0.57	0.451	0.352	0.54	0.017159145
CHEM_ID_100020219	3-formylindole	Xenobiotics	Food Component/Plant	plasma_inter_wave	278	0.98	0.294	30	552	1.002	0.118	11.776	0.783	0.554	0.451	0.648	0.596	0.515	0.667	0.015548041
CHEM_ID_100001170	3-hydroxy-2-ethylpropionate	Amino Acid	Leucine - Isoleucine and Valine Metabolism	plasma_wave_1	278	1.019	0.307	30.128	280	1.016	0.112	11.024	0.78	0.543	0.439	0.637	0.53	0.44	0.609	0.014216667
CHEM_ID_100001170	3-hydroxy-2-ethylpropionate	Amino Acid	Leucine - Isoleucine and Valine Metabolism	plasma_wave_2	276	1.083	0.362	33.426	272	1.031	0.138	13.385	0.763	0.47	0.36	0.572	0.495	0.401	0.579	0.018396686
CHEM_ID_100001170	3-hydroxy-2-ethylpropionate	Amino Acid	Leucine - Isoleucine and Valine Metabolism	plasma_inter_wave	277	1.051	0.331	31.494	552	1.023	0.126	12.317	0.762	0.467	0.356	0.568	0.456	0.357	0.544	0.016505851
CHEM_ID_100001170	3-hydroxy-2-ethylpropionate	Amino Acid	Leucine - Isoleucine and Valine Metabolism	csf_wave_1	33	1.021	0.3	29.383	132	1.066	0.211	19.794	0.759	0.456	0.103	0.731	0.535	0.24	0.74	0.029743463
CHEM_ID_100001170	3-hydroxy-2-ethylpropionate	Amino Acid	Leucine - Isoleucine and Valine Metabolism	csf_wave_2	33	1.112	0.343	30.845	84	1.065	0.218	20.469	0.78	0.542	0.209	0.793	0.492	0.184	0.712	0.030938512
CHEM_ID_100001170	3-hydroxy-2-ethylpropionate	Amino Acid	Leucine - Isoleucine and Valine Metabolism	csf_inter_wave	33	1.085	0.339	31.244	216	1.066	0.214	20.075	0.719	0.269	-0.119	0.589	0.371	0.037	0.631	0.030240957
CHEM_ID_112	3-hydroxy-3-methylglutarate	Lipid	Mevalonate Metabolism	plasma_wave_1	277	0.947	0.284	29.989	278	1.007	0.175	17.378	0.811	0.659	0.566	0.741	0.67	0.599	0.73	0.025466069
CHEM_ID_112	3-hydroxy-3-methylglutarate	Lipid	Mevalonate Metabolism	plasma_wave_2	278	1.04	0.332	31.923	271	1.01	0.144	14.257	0.832	0.728	0.644	0.801	0.725	0.665	0.777	0.019940513
CHEM_ID_112	3-hydroxy-3-methylglutarate	Lipid	Mevalonate Metabolism	plasma_inter_wave	277	0.978	0.297	30.368	549	1.008	0.16	15.873	0.788	0.572	0.47	0.663	0.504	0.411	0.587	0.022801551
CHEM_ID_112	3-hydroxy-3-methylglutarate	Lipid	Mevalonate Metabolism	csf_wave_1	33	1.022	0.29	28.376	132	1.004	0.128	12.749	0.881	0.861	0.644	0.979	0.831	0.685	0.913	0.017270683
CHEM_ID_112	3-hydroxy-3-methylglutarate	Lipid	Mevalonate Metabolism	csf_wave_2	33	1.062	0.241	22.693	84	1.009	0.141	13.974	0.83	0.72	0.44	0.908	0.687	0.454	0.832	0.019439477
CHEM_ID_112	3-hydroxy-3-methylglutarate	Lipid	Mevalonate Metabolism	csf_inter_wave	33	1.039	0.277	26.66	216	1.006	0.133	13.221	0.858	0.804	0.558	0.954	0.788	0.612	0.889	0.018106333
CHEM_ID_100004396	3-hydroxyadipate	Lipid	Fatty Acid - Dicarboxylate	plasma_wave_1	226	0.993	0.534	53.776	237	1.048	0.235	22.424	0.763	0.472	0.35	0.584	0.452	0.342	0.55	0.034399731
CHEM_ID_100004396	3-hydroxyadipate	Lipid	Fatty Acid - Dicarboxylate	plasma_wave_2	182	1.155	0.697	60.346	216	1.087	0.434	39.926	0.737	0.357	0.209	0.493	0.272	0.132	0.401	0.065386045
CHEM_ID_100004396	3-hydroxyadipate	Lipid	Fatty Acid - Dicarboxylate	plasma_inter_wave	172	1.058	0.536	50.662	453	1.066	0.344	32.27	0.727	0.309	0.152	0.452	0.38	0.244	0.5	0.051831525
CHEM_ID_254	3-hydroxybutyrate (BHBA)	Lipid	Ketone Bodies	plasma_wave_1	278	0.923	1.187	128.602	280	1.003	0.081	8.076	0.74	0.369	0.252	0.479	0.586	0.504	0.658	0.008997397
CHEM_ID_254	3-hydroxybutyrate (BHBA)	Lipid	Ketone Bodies	plasma_wave_2	278	1.164	1.903	163.488	272	1.001	0.053	5.295	0.74	0.367	0.249	0.477	0.159	0.042	0.271	0.004073792
CHEM_ID_254	3-hydroxybutyrate (BHBA)	Lipid	Ketone Bodies	plasma_inter_wave	278	1.015	1.269	125.025	552	1.002	0.068	6.786	0.75	0.413	0.299	0.519	0.285	0.174	0.39	0.006713524
CHEM_ID_254	3-hydroxybutyrate (BHBA)	Lipid	Ketone Bodies	csf_wave_1	33	0.864	0.491	56.829	132	1.008	0.094	9.325	0.711	0.232	-0.162	0.56	0.143	-0.206	0.459	0.011208682
CHEM_ID_254	3-hydroxybutyrate (BHBA)	Lipid	Ketone Bodies	csf_wave_2	33	1.206	1.202	99.668	84	0.991	0.081	8.174	0.692	0.136	-0.272	0.483	0.281	-0.064	0.566	0.009170901
CHEM_ID_254	3-hydroxybutyrate (BHBA)	Lipid	Ketone Bodies	csf_inter_wave	33	0.918	0.515	56.1	216	1.002	0.089	8.882	0.679	0.066	-0.35	0.426	0.124	-0.224	0.444	0.010424375
CHEM_ID_100020211	3-hydroxybutyroylglycine**	Lipid	Fatty Acid Metabolism (Acyl Glycine)	plasma_wave_1	270	1.113	0.793	71.249	280	0.996	0.103	10.341	0.803	0.628	0.531	0.715	0.539	0.449	0.619	0.013007454
CHEM_ID_100020211	3-hydroxybutyroylglycine**	Lipid	Fatty Acid Metabolism (Acyl Glycine)	plasma_wave_2	265	1.272	0.942	74.057	272	1.002	0.122	12.176	0.798	0.612	0.512	0.701	0.457	0.356	0.547	0.016256219
CHEM_ID_100020211	3-hydroxybutyroylglycine**	Lipid	Fatty Acid Metabolism (Acyl Glycine)	plasma_inter_wave	262	1.24	0.873	70.403	552	0.999	0.113	11.311	0.794	0.594	0.492	0.686	0.525	0.431	0.607	0.014724784
CHEM_ID_100000997	3-hydroxydecanoate	Lipid	Fatty Acid - Monohydroxy	plasma_wave_1	278	1.049	0.512	48.808	280	0.994	0.068	6.841	0.785	0.561	0.459	0.654	0.572	0.487	0.646	0.006810899
CHEM_ID_100000997	3-hydroxydecanoate	Lipid	Fatty Acid - Monohydroxy	plasma_wave_2	278	1.049	0.507	48.332	272	1.004	0.078	7.769	0.772	0.506	0.399	0.604	0.487	0.392	0.572	0.008453871
CHEM_ID_100000997	3-hydroxydecanoate	Lipid	Fatty Acid - Monohydroxy	plasma_inter_wave	278	1.04	0.468	45	552	0.999	0.073	7.307	0.769	0.497	0.388	0.595	0.489	0.395	0.574	0.007635926
CHEM_ID_100001454	3-hydroxydodecanedioate*	Lipid	Fatty Acid - Dicarboxylate	plasma_wave_1	136	1.089	0.791	72.635	230	1.003	0.126	12.562	0.756	0.438	0.274	0.585	0.407	0.257	0.538	0.01693961
CHEM_ID_100001454	3-hydroxydodecanedioate*	Lipid	Fatty Acid - Dicarboxylate	plasma_wave_2	240	1.126	1.81	160.746	271	1.002	0.084	8.383	0.742	0.378	0.251	0.495	0.183	0.058	0.302	0.009540924
CHEM_ID_100001454	3-hydroxydodecanedioate*	Lipid	Fatty Acid - Dicarboxylate	plasma_inter_wave	152	1.068	0.888	83.146	501	1.003	0.105	10.469	0.732	0.334	0.169	0.484	0.434	0.295	0.554	0.01323407
CHEM_ID_100006367	3-hydroxyhexanoate	Lipid	Fatty Acid - Monohydroxy	plasma_wave_1	278	0.976	0.411	42.111	280	1.002	0.121	12.076	0.743	0.385	0.268	0.493	0.502	0.408	0.585	0.016079174
CHEM_ID_100006367	3-hydroxyhexanoate	Lipid	Fatty Acid - Monohydroxy	plasma_wave_2	277	1.039	0.435	41.867	272	1.031	0.132	12.803	0.729	0.319	0.197	0.432	0.272	0.16	0.378	0.017366287
CHEM_ID_100006367	3-hydroxyhexanoate	Lipid	Fatty Acid - Monohydroxy	plasma_inter_wave	277	0.996	0.389	39.056	552	1.016	0.127	12.5	0.749	0.411	0.296	0.518	0.348	0.24	0.447	0.016829843
CHEM_ID_100006367	3-hydroxyhexanoate	Lipid	Fatty Acid - Monohydroxy	csf_wave_1	33	0.926	0.21	22.678	132	1.008	0.075	7.44	0.782	0.55	0.219	0.798	0.413	0.086	0.659	0.007871395
CHEM_ID_100006367	3-hydroxyhexanoate	Lipid	Fatty Acid - Monohydroxy	csf_wave_2	33	1.069	0.256	23.948	84	1.017	0.124	12.193	0.777	0.527	0.19	0.782	0.549	0.258	0.748	0.016286316
CHEM_ID_100006367	3-hydroxyhexanoate	Lipid	Fatty Acid - Monohydroxy	csf_inter_wave	33	1	0.219	21.9	216	1.012	0.097	9.585	0.734	0.341	-0.035	0.645	0.313	-0.029	0.589	0.011668998
CHEM_ID_100002122	3-hydroxyhippurate	Xenobiotics	Benzoate Metabolism	plasma_wave_1	274	0.945	1.229	130.053	280	0.995	0.079	7.94	0.752	0.422	0.307	0.528	0.222	0.106	0.331	0.008756617
CHEM_ID_100002122	3-hydroxyhippurate	Xenobiotics	Benzoate Metabolism	plasma_wave_2	277	0.839	1.109	132.181	272	0.999	0.055	5.506	0.754	0.43	0.317	0.535	0.141	0.024	0.254	0.004447356
CHEM_ID_100002122	3-hydroxyhippurate	Xenobiotics	Benzoate Metabolism	plasma_inter_wave	276	0.862	1.125	130.51	552	0.997	0.068	6.82	0.756	0.442	0.329	0.546	0.172	0.055	0.284	0.00677372
CHEM_ID_100020410	3-hydroxyhippurate sulfate	Xenobiotics	Benzoate Metabolism	plasma_wave_1	82	2.041	2.302	112.788	251	1.008	0.212	21.032	0.746	0.395	0.174	0.587	0.246	0.032	0.439	0.031935273
CHEM_ID_100020410	3-hydroxyhippurate sulfate	Xenobiotics	Benzoate Metabolism	plasma_wave_2	103	1.403	1.631	116.251	267	1.014	0.191	18.836	0.729	0.319	0.115	0.501	0.149	-0.045	0.332	0.028047377
CHEM_ID_100020410	3-hydroxyhippurate sulfate	Xenobiotics	Benzoate Metabolism	plasma_inter_wave	91	1.724	1.874	108.701	514	1.011	0.202	19.98	0.693	0.139	-0.096	0.353	0.035	-0.171	0.238	0.030072765
CHEM_ID_111	3-hydroxyisobutyrate	Amino Acid	Leucine - Isoleucine and Valine Metabolism	plasma_wave_1	275	0.921	0.349	37.894	280	0.998	0.173	17.335	0.763	0.47	0.36	0.572	0.442	0.342	0.532	0.02538994
CHEM_ID_111	3-hydroxyisobutyrate	Amino Acid	Leucine - Isoleucine and Valine Metabolism	plasma_wave_2	270	0.997	0.441	44.233	272	1.027	0.192	18.695	0.749	0.408	0.291	0.516	0.328	0.218	0.431	0.027797744
CHEM_ID_111	3-hydroxyisobutyrate	Amino Acid	Leucine - Isoleucine and Valine Metabolism	plasma_inter_wave	271	0.958	0.366	38.205	552	1.012	0.183	18.083	0.765	0.479	0.369	0.581	0.324	0.213	0.426	0.026714233
CHEM_ID_111	3-hydroxyisobutyrate	Amino Acid	Leucine - Isoleucine and Valine Metabolism	csf_wave_1	33	0.963	0.212	22.015	132	1.016	0.112	11.024	0.81	0.653	0.351	0.867	0.692	0.462	0.835	0.014216667
CHEM_ID_111	3-hydroxyisobutyrate	Amino Acid	Leucine - Isoleucine and Valine Metabolism	csf_wave_2	33	1.03	0.234	22.718	84	1.002	0.099	9.88	0.705	0.203	-0.195	0.537	0.248	-0.099	0.541	0.012191279
CHEM_ID_111	3-hydroxyisobutyrate	Amino Acid	Leucine - Isoleucine and Valine Metabolism	csf_inter_wave	33	0.981	0.224	22.834	216	1.01	0.107	10.594	0.817	0.679	0.386	0.884	0.568	0.284	0.761	0.013455376
CHEM_ID_100001112	3-hydroxylaurate	Lipid	Fatty Acid - Monohydroxy	plasma_wave_1	276	1.156	0.656	56.747	280	1.005	0.113	11.244	0.797	0.605	0.507	0.694	0.582	0.499	0.655	0.014606165
CHEM_ID_100001112	3-hydroxylaurate	Lipid	Fatty Acid - Monohydroxy	plasma_wave_2	278	1.122	0.599	53.387	272	0.999	0.098	9.81	0.774	0.518	0.412	0.615	0.493	0.398	0.577	0.012067348
CHEM_ID_100001112	3-hydroxylaurate	Lipid	Fatty Acid - Monohydroxy	plasma_inter_wave	278	1.129	0.604	53.499	552	1.002	0.106	10.579	0.777	0.53	0.424	0.625	0.45	0.351	0.539	0.013428819
CHEM_ID_100000773	3-hydroxyoctanoate	Lipid	Fatty Acid - Monohydroxy	plasma_wave_1	277	0.966	0.445	46.066	280	1.004	0.097	9.661	0.768	0.492	0.384	0.592	0.487	0.391	0.572	0.011803552
CHEM_ID_100000773	3-hydroxyoctanoate	Lipid	Fatty Acid - Monohydroxy	plasma_wave_2	278	0.986	0.46	46.653	272	1.009	0.11	10.902	0.765	0.478	0.368	0.579	0.413	0.31	0.506	0.014000673
CHEM_ID_100000773	3-hydroxyoctanoate	Lipid	Fatty Acid - Monohydroxy	plasma_inter_wave	278	0.96	0.401	41.771	552	1.006	0.103	10.239	0.772	0.507	0.4	0.605	0.477	0.381	0.563	0.012826868
CHEM_ID_100021990	3-hydroxyoctanoylcarnitine (1)	Lipid	Fatty Acid Metabolism (Acyl Carnitine - Hydroxy)	plasma_wave_1	269	0.998	0.486	48.697	280	0.985	0.11	11.168	0.797	0.607	0.508	0.697	0.636	0.559	0.702	0.014471611
CHEM_ID_100021990	3-hydroxyoctanoylcarnitine (1)	Lipid	Fatty Acid Metabolism (Acyl Carnitine - Hydroxy)	plasma_wave_2	277	1.041	0.481	46.206	272	0.998	0.075	7.515	0.785	0.56	0.457	0.653	0.608	0.528	0.677	0.008004178
CHEM_ID_100021990	3-hydroxyoctanoylcarnitine (1)	Lipid	Fatty Acid Metabolism (Acyl Carnitine - Hydroxy)	plasma_inter_wave	274	1.008	0.481	47.718	552	0.991	0.094	9.485	0.798	0.609	0.511	0.697	0.599	0.518	0.67	0.011491953
CHEM_ID_100021991	3-hydroxyoctanoylcarnitine (2)	Lipid	Fatty Acid Metabolism (Acyl Carnitine - Hydroxy)	plasma_wave_1	236	1.073	0.597	55.638	252	0.996	0.142	14.257	0.79	0.579	0.469	0.677	0.647	0.567	0.716	0.019940513
CHEM_ID_100021991	3-hydroxyoctanoylcarnitine (2)	Lipid	Fatty Acid Metabolism (Acyl Carnitine - Hydroxy)	plasma_wave_2	272	1.045	0.462	44.211	272	1	0.082	8.2	0.768	0.491	0.381	0.591	0.557	0.469	0.634	0.009216933
CHEM_ID_100021991	3-hydroxyoctanoylcarnitine (2)	Lipid	Fatty Acid Metabolism (Acyl Carnitine - Hydroxy)	plasma_inter_wave	247	1.059	0.538	50.803	524	0.998	0.115	11.523	0.783	0.552	0.443	0.651	0.521	0.423	0.606	0.015100119
CHEM_ID_100019966	3-hydroxyoleate*	Lipid	Fatty Acid - Monohydroxy	plasma_wave_1	265	1.048	0.43	41.031	279	1.029	0.272	26.433	0.745	0.391	0.272	0.501	0.358	0.249	0.459	0.041497442
CHEM_ID_100019966	3-hydroxyoleate*	Lipid	Fatty Acid - Monohydroxy	plasma_wave_2	252	0.991	0.526	53.078	252	1.011	0.294	29.08	0.783	0.553	0.444	0.651	0.547	0.455	0.628	0.046183808
CHEM_ID_100019966	3-hydroxyoleate*	Lipid	Fatty Acid - Monohydroxy	plasma_inter_wave	249	1.022	0.476	46.575	531	1.02	0.282	27.647	0.743	0.382	0.258	0.497	0.341	0.227	0.446	0.043646761
CHEM_ID_100019831	3-hydroxyphenylacetoylglutamine	Peptide	Acetylated Peptides	plasma_wave_1	107	1.713	1.135	66.258	171	0.984	0.191	19.411	0.718	0.266	0.061	0.451	0.207	0.019	0.381	0.029065383
CHEM_ID_100019831	3-hydroxyphenylacetoylglutamine	Peptide	Acetylated Peptides	plasma_wave_2	183	1.293	0.905	69.992	244	0.997	0.129	12.939	0.734	0.34	0.191	0.477	0.216	0.074	0.35	0.017607068
CHEM_ID_100019831	3-hydroxyphenylacetoylglutamine	Peptide	Acetylated Peptides	plasma_inter_wave	105	1.518	1.057	69.631	415	0.992	0.158	15.927	0.693	0.141	-0.077	0.341	0.165	-0.027	0.345	0.022897155
CHEM_ID_100006098	3-hydroxypyridine sulfate	Xenobiotics	Chemical	plasma_wave_1	274	0.882	1.106	125.397	280	0.995	0.079	7.94	0.844	0.766	0.687	0.834	0.343	0.235	0.444	0.008756617
CHEM_ID_100006098	3-hydroxypyridine sulfate	Xenobiotics	Chemical	plasma_wave_2	275	0.849	1.167	137.456	272	0.998	0.054	5.411	0.843	0.762	0.683	0.831	0.556	0.468	0.632	0.004279164
CHEM_ID_100006098	3-hydroxypyridine sulfate	Xenobiotics	Chemical	plasma_inter_wave	274	0.827	0.824	99.637	552	0.996	0.068	6.827	0.845	0.766	0.687	0.834	0.597	0.515	0.668	0.006786113
CHEM_ID_100001145	3-hydroxysebacate	Lipid	Fatty Acid - Monohydroxy	plasma_wave_1	215	0.987	0.824	83.485	280	0.994	0.129	12.978	0.767	0.487	0.362	0.599	0.34	0.216	0.453	0.017676115
CHEM_ID_100001145	3-hydroxysebacate	Lipid	Fatty Acid - Monohydroxy	plasma_wave_2	211	1.103	1.267	114.869	261	1.007	0.135	13.406	0.759	0.453	0.324	0.57	0.201	0.068	0.327	0.018433865
CHEM_ID_100001145	3-hydroxysebacate	Lipid	Fatty Acid - Monohydroxy	plasma_inter_wave	203	0.987	0.695	70.415	541	1.001	0.132	13.187	0.757	0.446	0.313	0.566	0.444	0.326	0.548	0.018046138
CHEM_ID_100020203	3-hydroxystachydrine*	Xenobiotics	Food Component/Plant	plasma_wave_1	187	1.313	1.636	124.6	280	1.006	0.11	10.934	0.783	0.554	0.427	0.667	0.367	0.237	0.485	0.014057327
CHEM_ID_100020203	3-hydroxystachydrine*	Xenobiotics	Food Component/Plant	plasma_wave_2	106	1.17	1.311	112.051	271	1.031	0.235	22.793	0.731	0.326	0.125	0.505	0.313	0.131	0.475	0.035053025
CHEM_ID_100020203	3-hydroxystachydrine*	Xenobiotics	Food Component/Plant	plasma_inter_wave	149	1.261	1.491	118.239	551	1.019	0.183	17.959	0.731	0.326	0.159	0.478	0.127	-0.034	0.282	0.026494698
CHEM_ID_100020372	3-indoleglyoxylic acid	Xenobiotics	Food Component/Plant	plasma_wave_1	261	1.374	0.569	41.412	276	1.01	0.22	21.782	0.798	0.609	0.508	0.7	0.489	0.391	0.576	0.033263106
CHEM_ID_100020372	3-indoleglyoxylic acid	Xenobiotics	Food Component/Plant	plasma_wave_2	270	1.167	0.416	35.647	272	1.047	0.263	25.119	0.784	0.558	0.454	0.652	0.464	0.365	0.552	0.039171078
CHEM_ID_100020372	3-indoleglyoxylic acid	Xenobiotics	Food Component/Plant	plasma_inter_wave	268	1.266	0.48	37.915	548	1.029	0.243	23.615	0.726	0.303	0.179	0.42	0.316	0.204	0.42	0.03650833
CHEM_ID_100000467	3-indoxyl sulfate	Amino Acid	Tryptophan Metabolism	plasma_wave_1	278	1.036	0.533	51.448	280	0.995	0.09	9.045	0.798	0.609	0.512	0.697	0.606	0.526	0.676	0.010712958
CHEM_ID_100000467	3-indoxyl sulfate	Amino Acid	Tryptophan Metabolism	plasma_wave_2	278	0.985	0.487	49.442	272	1.008	0.079	7.837	0.793	0.59	0.49	0.68	0.588	0.506	0.66	0.008574261
CHEM_ID_100000467	3-indoxyl sulfate	Amino Acid	Tryptophan Metabolism	plasma_inter_wave	278	0.999	0.488	48.849	552	1.001	0.085	8.492	0.791	0.586	0.486	0.676	0.591	0.509	0.662	0.009733902
CHEM_ID_100000467	3-indoxyl sulfate	Amino Acid	Tryptophan Metabolism	csf_wave_1	29	0.955	0.562	58.848	132	1.006	0.118	11.73	0.836	0.741	0.447	0.929	0.645	0.37	0.816	0.015466601
CHEM_ID_100000467	3-indoxyl sulfate	Amino Acid	Tryptophan Metabolism	csf_wave_2	30	0.949	0.678	71.444	84	1.001	0.094	9.391	0.878	0.855	0.621	0.981	0.754	0.545	0.875	0.011325532
CHEM_ID_100000467	3-indoxyl sulfate	Amino Acid	Tryptophan Metabolism	csf_inter_wave	32	0.964	0.657	68.154	216	1.004	0.109	10.857	0.88	0.86	0.637	0.98	0.789	0.611	0.891	0.013921003
CHEM_ID_100006375	3-methoxycatechol sulfate (1)	Xenobiotics	Benzoate Metabolism	plasma_wave_1	185	0.931	2.136	229.431	280	0.997	0.097	9.729	0.723	0.289	0.137	0.43	0.037	-0.107	0.18	0.011923942
CHEM_ID_100006375	3-methoxycatechol sulfate (1)	Xenobiotics	Benzoate Metabolism	plasma_wave_2	254	0.709	1.459	205.783	272	0.997	0.055	5.517	0.714	0.245	0.113	0.369	0.168	0.046	0.285	0.004466831
CHEM_ID_100006375	3-methoxycatechol sulfate (1)	Xenobiotics	Benzoate Metabolism	plasma_inter_wave	210	0.887	2.002	225.705	552	0.997	0.079	7.924	0.685	0.096	-0.059	0.242	0.038	-0.097	0.172	0.00872829
CHEM_ID_100004634	3-methoxytyramine sulfate	Amino Acid	Tyrosine Metabolism	plasma_wave_1	72	0.752	0.336	44.681	171	1	0.183	18.3	0.802	0.624	0.425	0.784	0.446	0.24	0.613	0.027098419
CHEM_ID_100004634	3-methoxytyramine sulfate	Amino Acid	Tyrosine Metabolism	plasma_wave_2	180	0.615	0.19	30.894	255	1.001	0.111	11.089	0.789	0.575	0.448	0.687	0.568	0.46	0.659	0.014331746
CHEM_ID_100004634	3-methoxytyramine sulfate	Amino Acid	Tyrosine Metabolism	plasma_inter_wave	81	0.703	0.268	38.122	441	1.001	0.145	14.486	0.757	0.447	0.231	0.632	0.48	0.293	0.631	0.020345945
CHEM_ID_100004634	3-methoxytyramine sulfate	Amino Acid	Tyrosine Metabolism	csf_wave_1	33	0.993	0.382	38.469	132	1.005	0.107	10.647	0.813	0.666	0.368	0.875	0.593	0.318	0.776	0.013549209
CHEM_ID_100004634	3-methoxytyramine sulfate	Amino Acid	Tyrosine Metabolism	csf_wave_2	27	1.008	0.247	24.504	81	0.998	0.127	12.725	0.782	0.549	0.177	0.82	0.488	0.139	0.729	0.017228193
CHEM_ID_100004634	3-methoxytyramine sulfate	Amino Acid	Tyrosine Metabolism	csf_inter_wave	30	1.023	0.298	29.13	213	1.003	0.115	11.466	0.802	0.626	0.299	0.859	0.544	0.234	0.754	0.014999203
CHEM_ID_1342	3-methoxytyrosine	Amino Acid	Tyrosine Metabolism	plasma_wave_1	278	0.269	0.068	25.279	280	1.002	0.091	9.082	0.808	0.648	0.554	0.731	0.63	0.553	0.696	0.010778464
CHEM_ID_1342	3-methoxytyrosine	Amino Acid	Tyrosine Metabolism	plasma_wave_2	278	0.271	0.067	24.723	272	1.003	0.08	7.976	0.822	0.696	0.608	0.773	0.68	0.611	0.738	0.008820353
CHEM_ID_1342	3-methoxytyrosine	Amino Acid	Tyrosine Metabolism	plasma_inter_wave	278	0.27	0.065	24.074	552	1.002	0.086	8.583	0.819	0.687	0.598	0.765	0.686	0.619	0.744	0.009895013
CHEM_ID_100004112	3-methyl catechol sulfate (1)	Xenobiotics	Benzoate Metabolism	plasma_wave_1	271	1.093	1.374	125.709	279	0.997	0.098	9.829	0.771	0.503	0.394	0.603	0.136	0.017	0.251	0.012100986
CHEM_ID_100004112	3-methyl catechol sulfate (1)	Xenobiotics	Benzoate Metabolism	plasma_wave_2	274	1.033	1.525	147.628	272	1.004	0.066	6.574	0.784	0.556	0.452	0.65	0.201	0.085	0.312	0.00633819
CHEM_ID_100004112	3-methyl catechol sulfate (1)	Xenobiotics	Benzoate Metabolism	plasma_inter_wave	272	1.074	1.625	151.304	551	1	0.084	8.4	0.76	0.457	0.345	0.561	0.123	0.004	0.238	0.009571021
CHEM_ID_100000936	3-methyl-2-oxobutyrate	Amino Acid	Leucine - Isoleucine and Valine Metabolism	plasma_wave_1	278	0.971	0.211	21.73	280	1	0.068	6.8	0.799	0.614	0.517	0.701	0.643	0.568	0.707	0.006738311
CHEM_ID_100000936	3-methyl-2-oxobutyrate	Amino Acid	Leucine - Isoleucine and Valine Metabolism	plasma_wave_2	278	0.982	0.189	19.246	272	1.002	0.074	7.385	0.781	0.544	0.44	0.638	0.503	0.41	0.586	0.007774021
CHEM_ID_100000936	3-methyl-2-oxobutyrate	Amino Acid	Leucine - Isoleucine and Valine Metabolism	plasma_inter_wave	278	0.98	0.201	20.51	552	1.001	0.07	6.993	0.786	0.564	0.462	0.657	0.531	0.441	0.61	0.007080006
CHEM_ID_100000936	3-methyl-2-oxobutyrate	Amino Acid	Leucine - Isoleucine and Valine Metabolism	csf_wave_1	33	0.978	0.17	17.382	132	1.012	0.117	11.561	0.802	0.626	0.315	0.849	0.609	0.341	0.786	0.015167395
CHEM_ID_100000936	3-methyl-2-oxobutyrate	Amino Acid	Leucine - Isoleucine and Valine Metabolism	csf_wave_2	33	1.001	0.199	19.88	84	1.025	0.185	18.049	0.738	0.358	-0.014	0.659	0.046	-0.297	0.379	0.026654037
CHEM_ID_100000936	3-methyl-2-oxobutyrate	Amino Acid	Leucine - Isoleucine and Valine Metabolism	csf_inter_wave	33	0.991	0.174	17.558	216	1.017	0.147	14.454	0.758	0.447	0.093	0.725	0.399	0.07	0.65	0.020289291
CHEM_ID_100000036	3-methyl-2-oxovalerate	Amino Acid	Leucine - Isoleucine and Valine Metabolism	plasma_wave_1	278	0.964	0.248	25.726	280	0.997	0.064	6.419	0.839	0.748	0.667	0.819	0.746	0.688	0.794	0.006063771
CHEM_ID_100000036	3-methyl-2-oxovalerate	Amino Acid	Leucine - Isoleucine and Valine Metabolism	plasma_wave_2	278	0.933	0.234	25.08	272	1.002	0.063	6.287	0.815	0.672	0.581	0.752	0.652	0.579	0.715	0.005830073
CHEM_ID_100000036	3-methyl-2-oxovalerate	Amino Acid	Leucine - Isoleucine and Valine Metabolism	plasma_inter_wave	278	0.947	0.236	24.921	552	0.999	0.064	6.406	0.816	0.675	0.585	0.755	0.639	0.564	0.704	0.006040756
CHEM_ID_100000036	3-methyl-2-oxovalerate	Amino Acid	Leucine - Isoleucine and Valine Metabolism	csf_wave_1	33	0.896	0.194	21.652	132	1.005	0.068	6.766	0.813	0.666	0.368	0.875	0.595	0.321	0.777	0.006678116
CHEM_ID_100000036	3-methyl-2-oxovalerate	Amino Acid	Leucine - Isoleucine and Valine Metabolism	csf_wave_2	33	0.938	0.223	23.774	84	1.006	0.115	11.431	0.831	0.726	0.449	0.912	0.62	0.355	0.792	0.014937238
CHEM_ID_100000036	3-methyl-2-oxovalerate	Amino Acid	Leucine - Isoleucine and Valine Metabolism	csf_inter_wave	33	0.934	0.225	24.09	216	1.005	0.089	8.856	0.758	0.447	0.093	0.725	0.386	0.054	0.641	0.010378344
CHEM_ID_100001466	3-methylcytidine	Nucleotide	Pyrimidine Metabolism - Cytidine containing	plasma_wave_1	265	1.159	0.35	30.198	280	0.994	0.147	14.789	0.832	0.727	0.64	0.802	0.728	0.666	0.78	0.020882389
CHEM_ID_100001466	3-methylcytidine	Nucleotide	Pyrimidine Metabolism - Cytidine containing	plasma_wave_2	246	1.041	0.291	27.954	245	1.01	0.144	14.257	0.837	0.744	0.657	0.82	0.763	0.706	0.811	0.019940513
CHEM_ID_100001466	3-methylcytidine	Nucleotide	Pyrimidine Metabolism - Cytidine containing	plasma_inter_wave	249	1.103	0.324	29.374	525	1.001	0.146	14.585	0.767	0.488	0.373	0.593	0.532	0.437	0.616	0.020521219
CHEM_ID_100002458	3-methylglutaconate	Amino Acid	Leucine - Isoleucine and Valine Metabolism	plasma_wave_1	278	0.957	0.531	55.486	280	1.011	0.116	11.474	0.841	0.756	0.676	0.825	0.59	0.508	0.662	0.015013367
CHEM_ID_100002458	3-methylglutaconate	Amino Acid	Leucine - Isoleucine and Valine Metabolism	plasma_wave_2	278	1.063	0.554	52.117	272	1.003	0.101	10.07	0.852	0.788	0.713	0.853	0.852	0.816	0.881	0.012527663
CHEM_ID_100002458	3-methylglutaconate	Amino Acid	Leucine - Isoleucine and Valine Metabolism	plasma_inter_wave	278	0.983	0.481	48.932	552	1.007	0.109	10.824	0.832	0.729	0.646	0.802	0.741	0.683	0.79	0.013862578
CHEM_ID_100002458	3-methylglutaconate	Amino Acid	Leucine - Isoleucine and Valine Metabolism	csf_wave_1	33	0.998	0.216	21.643	132	1.01	0.089	8.812	0.866	0.827	0.591	0.965	0.748	0.547	0.867	0.010300444
CHEM_ID_100002458	3-methylglutaconate	Amino Acid	Leucine - Isoleucine and Valine Metabolism	csf_wave_2	33	1.025	0.195	19.024	84	0.994	0.072	7.243	0.857	0.802	0.555	0.953	0.844	0.708	0.92	0.007522617
CHEM_ID_100002458	3-methylglutaconate	Amino Acid	Leucine - Isoleucine and Valine Metabolism	csf_inter_wave	33	1.007	0.205	20.357	216	1.004	0.083	8.267	0.829	0.717	0.436	0.906	0.617	0.352	0.791	0.009335552
CHEM_ID_100005850	3-methylglutarylcarnitine (2)	Amino Acid	Leucine - Isoleucine and Valine Metabolism	plasma_wave_1	277	0.987	0.783	79.331	280	0.998	0.092	9.218	0.874	0.845	0.779	0.9	0.631	0.555	0.697	0.011019245
CHEM_ID_100005850	3-methylglutarylcarnitine (2)	Amino Acid	Leucine - Isoleucine and Valine Metabolism	plasma_wave_2	275	1.034	0.757	73.211	272	0.995	0.106	10.653	0.86	0.811	0.739	0.872	0.814	0.769	0.85	0.013559832
CHEM_ID_100005850	3-methylglutarylcarnitine (2)	Amino Acid	Leucine - Isoleucine and Valine Metabolism	plasma_inter_wave	276	0.974	0.69	70.842	552	0.997	0.099	9.93	0.865	0.823	0.754	0.882	0.817	0.773	0.852	0.012279801
CHEM_ID_100005850	3-methylglutarylcarnitine (2)	Amino Acid	Leucine - Isoleucine and Valine Metabolism	csf_wave_1	31	1.008	0.383	37.996	128	1.008	0.155	15.377	0.872	0.841	0.603	0.973	0.784	0.599	0.89	0.021923411
CHEM_ID_100005850	3-methylglutarylcarnitine (2)	Amino Acid	Leucine - Isoleucine and Valine Metabolism	csf_wave_2	33	0.968	0.369	38.12	82	1.011	0.131	12.957	0.851	0.786	0.532	0.945	0.841	0.703	0.918	0.017638936
CHEM_ID_100005850	3-methylglutarylcarnitine (2)	Amino Acid	Leucine - Isoleucine and Valine Metabolism	csf_inter_wave	32	1.016	0.388	38.189	210	1.009	0.146	14.47	0.806	0.642	0.33	0.862	0.692	0.456	0.837	0.020317618
CHEM_ID_100000042	3-methylhistidine	Amino Acid	Histidine Metabolism	plasma_wave_1	275	1.213	1.236	101.896	280	1.005	0.159	15.821	0.741	0.373	0.254	0.482	0.275	0.162	0.381	0.022709488
CHEM_ID_100000042	3-methylhistidine	Amino Acid	Histidine Metabolism	plasma_wave_2	277	1.039	1.021	98.268	272	1.001	0.118	11.788	0.717	0.262	0.137	0.379	0.144	0.026	0.257	0.015569286
CHEM_ID_100000042	3-methylhistidine	Amino Acid	Histidine Metabolism	plasma_inter_wave	278	1.129	1.18	104.517	552	1.003	0.14	13.958	0.718	0.267	0.142	0.383	0.19	0.074	0.301	0.01941115
CHEM_ID_100000042	3-methylhistidine	Amino Acid	Histidine Metabolism	csf_wave_1	32	1.189	1.266	106.476	128	1	0.191	19.1	0.664	-0.013	-0.445	0.365	0.111	-0.243	0.438	0.028514774
CHEM_ID_100000042	3-methylhistidine	Amino Acid	Histidine Metabolism	csf_wave_2	33	0.803	0.729	90.785	83	0.973	0.153	15.725	0.739	0.363	-0.009	0.662	0.541	0.247	0.743	0.022539525
CHEM_ID_100000042	3-methylhistidine	Amino Acid	Histidine Metabolism	csf_inter_wave	33	0.887	0.959	108.117	211	0.989	0.177	17.897	0.729	0.319	-0.061	0.628	0.564	0.279	0.758	0.02638493
CHEM_ID_100001108	3-methylxanthine	Xenobiotics	Xanthine Metabolism	plasma_wave_1	259	1.094	0.929	84.918	280	0.998	0.089	8.918	0.752	0.421	0.302	0.53	0.39	0.282	0.489	0.010488111
CHEM_ID_100001108	3-methylxanthine	Xenobiotics	Xanthine Metabolism	plasma_wave_2	266	1.049	0.87	82.936	272	0.997	0.058	5.817	0.732	0.331	0.208	0.446	0.308	0.196	0.413	0.004997964
CHEM_ID_100001108	3-methylxanthine	Xenobiotics	Xanthine Metabolism	plasma_inter_wave	262	1.048	0.879	83.874	552	0.997	0.075	7.523	0.736	0.35	0.227	0.464	0.385	0.277	0.483	0.008018342
CHEM_ID_100001108	3-methylxanthine	Xenobiotics	Xanthine Metabolism	csf_wave_1	27	1.288	1.076	83.54	132	1.01	0.081	8.02	0.788	0.572	0.206	0.834	0.352	-0.026	0.641	0.008898253
CHEM_ID_100001108	3-methylxanthine	Xenobiotics	Xanthine Metabolism	csf_wave_2	30	1.1	0.941	85.545	84	0.993	0.075	7.553	0.683	0.086	-0.35	0.458	0.026	-0.332	0.378	0.008071455
CHEM_ID_100001108	3-methylxanthine	Xenobiotics	Xanthine Metabolism	csf_inter_wave	30	1.188	0.917	77.189	216	1.004	0.079	7.869	0.713	0.239	-0.175	0.58	0.108	-0.257	0.446	0.008630915
CHEM_ID_100000010	3-phenylpropionate (hydrocinnamate)	Xenobiotics	Benzoate Metabolism	plasma_wave_1	231	1.598	1.274	79.725	280	1.008	0.111	11.012	0.791	0.583	0.473	0.682	0.433	0.322	0.532	0.014195422
CHEM_ID_100000010	3-phenylpropionate (hydrocinnamate)	Xenobiotics	Benzoate Metabolism	plasma_wave_2	237	1.335	1.128	84.494	272	0.996	0.066	6.627	0.796	0.603	0.496	0.698	0.597	0.508	0.673	0.006432024
CHEM_ID_100000010	3-phenylpropionate (hydrocinnamate)	Xenobiotics	Benzoate Metabolism	plasma_inter_wave	236	1.472	1.22	82.88	552	1.002	0.092	9.182	0.774	0.519	0.403	0.623	0.493	0.39	0.584	0.010955509
CHEM_ID_1053	3-ureidopropionate	Nucleotide	Pyrimidine Metabolism - Uracil containing	plasma_wave_1	240	0.969	0.304	31.373	251	1.005	0.151	15.025	0.806	0.642	0.54	0.732	0.625	0.541	0.696	0.021300214
CHEM_ID_1053	3-ureidopropionate	Nucleotide	Pyrimidine Metabolism - Uracil containing	plasma_wave_2	183	0.977	0.352	36.029	214	0.997	0.152	15.246	0.803	0.63	0.511	0.734	0.511	0.395	0.61	0.021691482
CHEM_ID_1053	3-ureidopropionate	Nucleotide	Pyrimidine Metabolism - Uracil containing	plasma_inter_wave	179	0.995	0.313	31.457	465	1.002	0.152	15.17	0.789	0.577	0.45	0.69	0.564	0.455	0.656	0.021556929
CHEM_ID_1053	3-ureidopropionate	Nucleotide	Pyrimidine Metabolism - Uracil containing	csf_wave_1	33	1.158	0.809	69.862	128	1.015	0.142	13.99	0.883	0.865	0.651	0.981	0.944	0.89	0.972	0.019467804
CHEM_ID_1053	3-ureidopropionate	Nucleotide	Pyrimidine Metabolism - Uracil containing	csf_wave_2	33	1.016	0.533	52.461	83	0.996	0.137	13.755	0.833	0.732	0.457	0.915	0.872	0.757	0.935	0.01905175
CHEM_ID_1053	3-ureidopropionate	Nucleotide	Pyrimidine Metabolism - Uracil containing	csf_inter_wave	33	1.092	0.672	61.538	211	1.007	0.14	13.903	0.837	0.744	0.473	0.922	0.763	0.573	0.876	0.019313776
CHEM_ID_100004182	3beta-hydroxy-5-cholenoate	Lipid	Secondary Bile Acid Metabolism	plasma_wave_1	89	1.711	1.547	90.415	168	1.013	0.184	18.164	0.738	0.358	0.142	0.548	0.397	0.206	0.558	0.026857639
CHEM_ID_100004182	3beta-hydroxy-5-cholenoate	Lipid	Secondary Bile Acid Metabolism	plasma_wave_2	254	1.009	0.595	58.969	266	1	0.097	9.7	0.792	0.587	0.483	0.681	0.446	0.342	0.539	0.011872599
CHEM_ID_100004182	3beta-hydroxy-5-cholenoate	Lipid	Secondary Bile Acid Metabolism	plasma_inter_wave	111	1.305	0.815	62.452	430	1.005	0.138	13.731	0.718	0.266	0.065	0.448	0.627	0.5	0.728	0.019009259
CHEM_ID_100006370	3beta-hydroxy-5-cholestenoate	Lipid	Sterol	plasma_wave_1	278	1.143	0.444	38.845	280	1.058	0.251	23.724	0.8	0.616	0.52	0.703	0.465	0.368	0.553	0.036701308
CHEM_ID_100006370	3beta-hydroxy-5-cholestenoate	Lipid	Sterol	plasma_wave_2	278	1.041	0.394	37.848	272	1.001	0.146	14.585	0.83	0.722	0.638	0.796	0.722	0.66	0.774	0.020521219
CHEM_ID_100006370	3beta-hydroxy-5-cholestenoate	Lipid	Sterol	plasma_inter_wave	278	1.079	0.402	37.257	552	1.03	0.208	20.194	0.79	0.578	0.478	0.669	0.571	0.486	0.645	0.03045164
CHEM_ID_1113	4-acetamidobutanoate	Amino Acid	Polyamine Metabolism	plasma_wave_1	275	1.005	0.468	46.567	280	1.003	0.117	11.665	0.816	0.674	0.583	0.755	0.381	0.275	0.477	0.015351522
CHEM_ID_1113	4-acetamidobutanoate	Amino Acid	Polyamine Metabolism	plasma_wave_2	277	1.025	0.301	29.366	271	0.992	0.124	12.5	0.802	0.624	0.528	0.711	0.553	0.466	0.63	0.016829843
CHEM_ID_1113	4-acetamidobutanoate	Amino Acid	Polyamine Metabolism	plasma_inter_wave	275	1.018	0.43	42.24	551	0.998	0.12	12.024	0.773	0.511	0.403	0.609	0.224	0.109	0.333	0.015987111
CHEM_ID_1113	4-acetamidobutanoate	Amino Acid	Polyamine Metabolism	csf_wave_1	33	0.994	0.318	31.992	128	1.009	0.159	15.758	0.836	0.741	0.469	0.92	0.651	0.401	0.811	0.02259795
CHEM_ID_1113	4-acetamidobutanoate	Amino Acid	Polyamine Metabolism	csf_wave_2	33	1.088	0.273	25.092	82	1.015	0.167	16.453	0.744	0.389	0.022	0.682	0.475	0.162	0.701	0.023828409
CHEM_ID_1113	4-acetamidobutanoate	Amino Acid	Polyamine Metabolism	csf_inter_wave	33	1.054	0.309	29.317	210	1.011	0.162	16.024	0.77	0.5	0.157	0.763	0.444	0.123	0.68	0.023068888
CHEM_ID_100000043	4-acetamidophenylglucuronide	Xenobiotics	Drug - Analgesics - Anesthetics	plasma_wave_1	51	2.927	7.276	248.582	264	0.997	0.089	8.927	0.759	0.453	0.176	0.68	0.444	0.194	0.639	0.010504045
CHEM_ID_100000043	4-acetamidophenylglucuronide	Xenobiotics	Drug - Analgesics - Anesthetics	plasma_wave_2	28	11.291	16.562	146.683	176	1.001	0.061	6.094	0.712	0.234	-0.198	0.587	0.426	0.069	0.686	0.005488377
CHEM_ID_100000043	4-acetamidophenylglucuronide	Xenobiotics	Drug - Analgesics - Anesthetics	plasma_inter_wave	34	6.096	10.881	178.494	488	1	0.08	8	0.73	0.322	-0.05	0.627	0.111	-0.231	0.429	0.008862844
CHEM_ID_2049	4-acetaminophen sulfate	Xenobiotics	Drug - Analgesics - Anesthetics	plasma_wave_1	77	1.342	2.995	223.174	264	0.991	0.08	8.073	0.78	0.54	0.333	0.713	0.46	0.264	0.619	0.008992086
CHEM_ID_2049	4-acetaminophen sulfate	Xenobiotics	Drug - Analgesics - Anesthetics	plasma_wave_2	45	4.491	8.294	184.68	236	1.001	0.049	4.895	0.739	0.366	0.054	0.626	0.389	0.111	0.611	0.003365614
CHEM_ID_2049	4-acetaminophen sulfate	Xenobiotics	Drug - Analgesics - Anesthetics	plasma_inter_wave	50	2.626	4.443	169.193	516	0.995	0.066	6.633	0.738	0.358	0.062	0.606	0.064	-0.216	0.334	0.006442646
CHEM_ID_100000711	4-acetylphenol sulfate	Xenobiotics	Benzoate Metabolism	plasma_wave_1	86	3.288	8.895	270.529	260	0.994	0.16	16.097	0.751	0.418	0.205	0.602	0.09	-0.123	0.295	0.02319813
CHEM_ID_100000711	4-acetylphenol sulfate	Xenobiotics	Benzoate Metabolism	plasma_wave_2	184	1.885	8.95	474.801	268	0.995	0.085	8.543	0.746	0.395	0.252	0.527	-0.006	-0.151	0.138	0.009824195
CHEM_ID_100000711	4-acetylphenol sulfate	Xenobiotics	Benzoate Metabolism	plasma_inter_wave	113	1.74	4.102	235.747	528	0.995	0.127	12.764	0.701	0.182	-0.024	0.371	-0.04	-0.222	0.145	0.01729724
CHEM_ID_100020578	4-allylcatechol sulfate	Xenobiotics	Benzoate Metabolism	plasma_wave_1	254	0.921	1.592	172.856	280	0.996	0.08	8.032	0.748	0.403	0.282	0.515	0.54	0.447	0.622	0.008919498
CHEM_ID_100020578	4-allylcatechol sulfate	Xenobiotics	Benzoate Metabolism	plasma_wave_2	271	0.832	1.771	212.861	272	0.999	0.061	6.106	0.746	0.398	0.281	0.507	0.076	-0.044	0.193	0.005509622
CHEM_ID_100020578	4-allylcatechol sulfate	Xenobiotics	Benzoate Metabolism	plasma_inter_wave	261	0.904	1.775	196.35	552	0.997	0.071	7.121	0.739	0.363	0.241	0.476	0.122	0.001	0.24	0.007306623
CHEM_ID_100001868	4-allylphenol sulfate	Xenobiotics	Food Component/Plant	plasma_wave_1	276	1.239	1.325	106.941	280	0.994	0.07	7.042	0.754	0.434	0.32	0.538	0.298	0.187	0.402	0.007166758
CHEM_ID_100001868	4-allylphenol sulfate	Xenobiotics	Food Component/Plant	plasma_wave_2	274	1.235	1.403	113.603	272	1	0.065	6.5	0.717	0.262	0.136	0.38	0.162	0.044	0.275	0.006207177
CHEM_ID_100001868	4-allylphenol sulfate	Xenobiotics	Food Component/Plant	plasma_inter_wave	275	1.207	1.273	105.468	552	0.997	0.068	6.82	0.736	0.351	0.232	0.463	0.284	0.171	0.389	0.00677372
CHEM_ID_100021784	4-chlorobenzoic acid	Xenobiotics	Chemical	plasma_wave_1	132	0.926	0.291	31.425	198	1.029	0.292	28.377	0.692	0.135	-0.059	0.314	0.208	0.039	0.365	0.044939185
CHEM_ID_100021784	4-chlorobenzoic acid	Xenobiotics	Chemical	plasma_wave_2	257	1.043	0.331	31.735	255	1.051	0.26	24.738	0.715	0.249	0.119	0.372	0.203	0.082	0.317	0.038496539
CHEM_ID_100021784	4-chlorobenzoic acid	Xenobiotics	Chemical	plasma_inter_wave	157	0.984	0.307	31.199	453	1.041	0.274	26.321	0.677	0.058	-0.124	0.229	0.021	-0.135	0.177	0.041299152
CHEM_ID_100021784	4-chlorobenzoic acid	Xenobiotics	Chemical	csf_wave_1	31	1.078	0.235	21.8	131	1.005	0.176	17.512	0.657	-0.053	-0.497	0.337	-0.168	-0.489	0.192	0.025703309
CHEM_ID_100021784	4-chlorobenzoic acid	Xenobiotics	Chemical	csf_wave_2	33	1.036	0.204	19.691	84	1.012	0.18	17.787	0.674	0.041	-0.378	0.405	0.091	-0.256	0.417	0.026190181
CHEM_ID_100021784	4-chlorobenzoic acid	Xenobiotics	Chemical	csf_inter_wave	32	1.07	0.224	20.935	215	1.007	0.177	17.577	0.702	0.184	-0.224	0.527	-0.003	-0.347	0.341	0.025818388
CHEM_ID_100002227	4-cholesten-3-one	Lipid	Sterol	plasma_wave_1	216	1.05	0.323	30.762	254	0.991	0.245	24.723	0.724	0.293	0.153	0.423	0.266	0.137	0.385	0.038469982
CHEM_ID_100002227	4-cholesten-3-one	Lipid	Sterol	plasma_wave_2	251	1.014	0.27	26.627	261	1.007	0.194	19.265	0.73	0.325	0.197	0.443	0.278	0.16	0.388	0.028806898
CHEM_ID_100002227	4-cholesten-3-one	Lipid	Sterol	plasma_inter_wave	222	1.007	0.288	28.6	515	0.999	0.22	22.022	0.721	0.279	0.14	0.409	0.235	0.107	0.356	0.033688012
CHEM_ID_100020536	4-ethylcatechol sulfate	Xenobiotics	Benzoate Metabolism	plasma_wave_1	271	1.222	1.217	99.591	280	0.995	0.084	8.442	0.779	0.537	0.431	0.633	0.423	0.32	0.516	0.00964538
CHEM_ID_100020536	4-ethylcatechol sulfate	Xenobiotics	Benzoate Metabolism	plasma_wave_2	275	1.1	1.365	124.091	272	1.002	0.059	5.888	0.791	0.583	0.482	0.674	0.24	0.125	0.348	0.005123666
CHEM_ID_100020536	4-ethylcatechol sulfate	Xenobiotics	Benzoate Metabolism	plasma_inter_wave	275	1.184	1.452	122.635	552	0.998	0.073	7.315	0.774	0.517	0.41	0.614	0.173	0.056	0.285	0.007650089
CHEM_ID_100001756	4-ethylphenylsulfate	Xenobiotics	Benzoate Metabolism	plasma_wave_1	278	1.094	3.488	318.83	280	0.996	0.067	6.727	0.722	0.285	0.162	0.401	0.42	0.319	0.513	0.006609068
CHEM_ID_100001756	4-ethylphenylsulfate	Xenobiotics	Benzoate Metabolism	plasma_wave_2	278	0.66	1.48	224.242	272	1	0.055	5.5	0.746	0.396	0.28	0.504	0.188	0.072	0.299	0.004436733
CHEM_ID_100001756	4-ethylphenylsulfate	Xenobiotics	Benzoate Metabolism	plasma_inter_wave	278	0.898	2.873	319.933	552	0.998	0.061	6.112	0.733	0.336	0.216	0.448	0.041	-0.077	0.158	0.005520245
CHEM_ID_100000096	4-guanidinobutanoate	Amino Acid	Guanidino and Acetamido Metabolism	plasma_wave_1	252	0.941	0.691	73.433	280	1.001	0.119	11.888	0.821	0.691	0.598	0.773	0.652	0.575	0.718	0.015746331
CHEM_ID_100000096	4-guanidinobutanoate	Amino Acid	Guanidino and Acetamido Metabolism	plasma_wave_2	211	0.987	0.826	83.688	240	1.008	0.146	14.484	0.822	0.697	0.595	0.785	0.523	0.417	0.614	0.020342404
CHEM_ID_100000096	4-guanidinobutanoate	Amino Acid	Guanidino and Acetamido Metabolism	plasma_inter_wave	216	0.964	0.813	84.336	520	1.004	0.132	13.147	0.819	0.685	0.583	0.773	0.513	0.407	0.605	0.01797532
CHEM_ID_100002537	4-hydroxy-2-oxoglutaric acid	Lipid	Fatty Acid - Dicarboxylate	plasma_wave_1	269	0.921	0.363	39.414	271	1.002	0.269	26.846	0.786	0.564	0.461	0.658	0.495	0.399	0.58	0.042228635
CHEM_ID_100002537	4-hydroxy-2-oxoglutaric acid	Lipid	Fatty Acid - Dicarboxylate	plasma_wave_2	236	0.917	0.478	52.126	244	1.089	0.536	49.219	0.764	0.477	0.357	0.586	0.421	0.31	0.521	0.081838783
CHEM_ID_100002537	4-hydroxy-2-oxoglutaric acid	Lipid	Fatty Acid - Dicarboxylate	plasma_inter_wave	239	0.906	0.439	48.455	515	1.043	0.419	40.173	0.706	0.206	0.067	0.336	0.178	0.053	0.298	0.065823345
CHEM_ID_100006082	4-hydroxychlorothalonil	Xenobiotics	Chemical	plasma_wave_1	278	1.17	0.634	54.188	280	1	0.078	7.8	0.841	0.754	0.674	0.824	0.679	0.611	0.738	0.008508755
CHEM_ID_100006082	4-hydroxychlorothalonil	Xenobiotics	Chemical	plasma_wave_2	278	1.033	0.646	62.536	272	1.004	0.09	8.964	0.848	0.777	0.7	0.843	0.727	0.667	0.778	0.010569552
CHEM_ID_100006082	4-hydroxychlorothalonil	Xenobiotics	Chemical	plasma_inter_wave	278	1.128	0.619	54.876	552	1.002	0.084	8.383	0.837	0.744	0.662	0.815	0.73	0.67	0.78	0.009540924
CHEM_ID_100002049	4-hydroxycoumarin	Xenobiotics	Drug - Cardiovascular	plasma_wave_1	196	1.595	2.016	126.395	280	0.994	0.108	10.865	0.749	0.411	0.274	0.537	0.168	0.029	0.301	0.013935166
CHEM_ID_100002049	4-hydroxycoumarin	Xenobiotics	Drug - Cardiovascular	plasma_wave_2	196	1.465	1.42	96.928	271	0.994	0.096	9.658	0.758	0.451	0.317	0.573	0.321	0.19	0.441	0.01179824
CHEM_ID_100002049	4-hydroxycoumarin	Xenobiotics	Drug - Cardiovascular	plasma_inter_wave	193	1.629	1.902	116.759	551	0.994	0.102	10.262	0.73	0.322	0.175	0.456	0.124	-0.017	0.26	0.012867588
CHEM_ID_100001423	4-hydroxyhippurate	Xenobiotics	Benzoate Metabolism	plasma_wave_1	278	0.931	0.756	81.203	280	1.004	0.094	9.363	0.773	0.513	0.407	0.611	0.283	0.171	0.388	0.011275959
CHEM_ID_100001423	4-hydroxyhippurate	Xenobiotics	Benzoate Metabolism	plasma_wave_2	275	0.861	0.915	106.272	272	1.001	0.061	6.094	0.776	0.527	0.421	0.623	0.236	0.122	0.345	0.005488377
CHEM_ID_100001423	4-hydroxyhippurate	Xenobiotics	Benzoate Metabolism	plasma_inter_wave	276	0.867	0.833	96.078	552	1.002	0.08	7.984	0.778	0.532	0.426	0.628	0.218	0.103	0.328	0.008834517
CHEM_ID_144	4-hydroxyphenylacetate	Amino Acid	Phenylalanine Metabolism	plasma_wave_1	29	1.202	0.651	54.16	115	1.087	0.575	52.898	0.656	-0.056	-0.517	0.347	-0.11	-0.453	0.262	0.088352248
CHEM_ID_144	4-hydroxyphenylacetate	Amino Acid	Phenylalanine Metabolism	plasma_wave_2	128	1.086	0.833	76.703	190	1.026	0.228	22.222	0.759	0.454	0.286	0.602	0.261	0.092	0.415	0.034042101
CHEM_ID_144	4-hydroxyphenylacetate	Amino Acid	Phenylalanine Metabolism	plasma_inter_wave	35	1.377	1.423	103.341	334	1.06	0.44	41.509	0.7	0.176	-0.214	0.506	-0.09	-0.407	0.246	0.068188659
CHEM_ID_100010850	4-hydroxyphenylacetylglutamine	Peptide	Acetylated Peptides	plasma_wave_1	215	0.979	0.721	73.647	280	0.997	0.172	17.252	0.779	0.537	0.418	0.645	0.432	0.317	0.535	0.025242993
CHEM_ID_100010850	4-hydroxyphenylacetylglutamine	Peptide	Acetylated Peptides	plasma_wave_2	266	0.916	0.756	82.533	272	0.998	0.084	8.417	0.801	0.623	0.525	0.711	0.362	0.253	0.462	0.009601119
CHEM_ID_100010850	4-hydroxyphenylacetylglutamine	Peptide	Acetylated Peptides	plasma_inter_wave	239	0.927	0.643	69.364	552	0.998	0.136	13.627	0.78	0.543	0.43	0.644	0.398	0.286	0.5	0.018825133
CHEM_ID_1141	4-hydroxyphenylpyruvate	Amino Acid	Tyrosine Metabolism	plasma_wave_1	263	1.021	0.388	38.002	275	1.024	0.258	25.195	0.738	0.36	0.238	0.473	0.324	0.211	0.428	0.039305632
CHEM_ID_1141	4-hydroxyphenylpyruvate	Amino Acid	Tyrosine Metabolism	plasma_wave_2	160	1.167	0.583	49.957	170	1.059	0.395	37.299	0.741	0.376	0.219	0.518	0.274	0.124	0.411	0.060735088
CHEM_ID_1141	4-hydroxyphenylpyruvate	Amino Acid	Tyrosine Metabolism	plasma_inter_wave	157	1.1	0.488	44.364	445	1.038	0.318	30.636	0.729	0.317	0.154	0.466	0.255	0.103	0.395	0.048938619
CHEM_ID_100000551	4-methyl-2-oxopentanoate	Amino Acid	Leucine - Isoleucine and Valine Metabolism	plasma_wave_1	278	0.996	0.258	25.904	280	1.002	0.065	6.487	0.83	0.722	0.638	0.796	0.733	0.674	0.783	0.006184162
CHEM_ID_100000551	4-methyl-2-oxopentanoate	Amino Acid	Leucine - Isoleucine and Valine Metabolism	plasma_wave_2	278	0.947	0.237	25.026	272	0.995	0.052	5.226	0.828	0.716	0.63	0.791	0.643	0.568	0.707	0.003951631
CHEM_ID_100000551	4-methyl-2-oxopentanoate	Amino Acid	Leucine - Isoleucine and Valine Metabolism	plasma_inter_wave	278	0.971	0.247	25.438	552	0.999	0.059	5.906	0.819	0.685	0.596	0.764	0.656	0.584	0.718	0.005155534
CHEM_ID_100000551	4-methyl-2-oxopentanoate	Amino Acid	Leucine - Isoleucine and Valine Metabolism	csf_wave_1	33	0.897	0.164	18.283	132	1.006	0.074	7.356	0.782	0.55	0.219	0.798	0.543	0.25	0.745	0.007722678
CHEM_ID_100000551	4-methyl-2-oxopentanoate	Amino Acid	Leucine - Isoleucine and Valine Metabolism	csf_wave_2	33	0.942	0.22	23.355	84	1.022	0.127	12.427	0.816	0.676	0.381	0.882	0.611	0.344	0.787	0.0167006
CHEM_ID_100000551	4-methyl-2-oxopentanoate	Amino Acid	Leucine - Isoleucine and Valine Metabolism	csf_inter_wave	33	0.933	0.202	21.651	216	1.012	0.098	9.684	0.807	0.643	0.338	0.861	0.588	0.311	0.773	0.011844272
CHEM_ID_100004111	4-methylcatechol sulfate	Xenobiotics	Benzoate Metabolism	plasma_wave_1	278	0.987	0.866	87.741	280	0.994	0.072	7.243	0.78	0.541	0.436	0.635	0.519	0.428	0.6	0.007522617
CHEM_ID_100004111	4-methylcatechol sulfate	Xenobiotics	Benzoate Metabolism	plasma_wave_2	278	1.026	0.92	89.669	272	1.003	0.045	4.487	0.766	0.482	0.373	0.582	0.405	0.301	0.498	0.002643273
CHEM_ID_100004111	4-methylcatechol sulfate	Xenobiotics	Benzoate Metabolism	plasma_inter_wave	278	1.003	0.937	93.42	552	0.998	0.06	6.012	0.755	0.438	0.325	0.542	0.535	0.446	0.614	0.005343201
CHEM_ID_100021208	4-vinylcatechol sulfate	Xenobiotics	Benzoate Metabolism	plasma_wave_1	241	0.93	2.013	216.452	280	0.996	0.096	9.639	0.744	0.389	0.263	0.504	0.093	-0.034	0.216	0.011764602
CHEM_ID_100021208	4-vinylcatechol sulfate	Xenobiotics	Benzoate Metabolism	plasma_wave_2	190	0.939	2.552	271.778	272	1	0.07	7	0.748	0.405	0.264	0.533	0.007	-0.135	0.149	0.007092399
CHEM_ID_100021208	4-vinylcatechol sulfate	Xenobiotics	Benzoate Metabolism	plasma_inter_wave	209	0.968	2.518	260.124	552	0.998	0.084	8.417	0.733	0.338	0.198	0.466	0.04	-0.096	0.175	0.009601119
CHEM_ID_100006126	4-vinylguaiacol sulfate	Xenobiotics	Food Component/Plant	plasma_wave_1	28	2.368	3.228	136.318	209	1.001	0.164	16.384	0.72	0.273	-0.152	0.617	0.149	-0.231	0.489	0.023706248
CHEM_ID_100006126	4-vinylguaiacol sulfate	Xenobiotics	Food Component/Plant	plasma_wave_2	55	1.625	3.866	237.908	225	0.992	0.119	11.996	0.762	0.468	0.205	0.685	0.306	0.047	0.527	0.015937539
CHEM_ID_100006126	4-vinylguaiacol sulfate	Xenobiotics	Food Component/Plant	plasma_inter_wave	31	1.928	2.827	146.629	440	0.994	0.143	14.386	0.649	-0.095	-0.543	0.301	-0.075	-0.413	0.282	0.0201689
CHEM_ID_100001755	4-vinylphenol sulfate	Xenobiotics	Benzoate Metabolism	plasma_wave_1	278	1.047	1.074	102.579	280	1	0.086	8.6	0.739	0.364	0.246	0.474	0.304	0.194	0.407	0.00992511
CHEM_ID_100001755	4-vinylphenol sulfate	Xenobiotics	Benzoate Metabolism	plasma_wave_2	278	0.995	1.347	135.377	272	1.003	0.061	6.082	0.736	0.352	0.233	0.463	0.146	0.029	0.259	0.005467132
CHEM_ID_100001755	4-vinylphenol sulfate	Xenobiotics	Benzoate Metabolism	plasma_inter_wave	278	0.976	1.053	107.889	552	1.001	0.075	7.493	0.725	0.3	0.177	0.414	0.216	0.101	0.325	0.007965228
CHEM_ID_158	5,6-dihydrothymine	Nucleotide	Pyrimidine Metabolism - Thymine containing	plasma_wave_1	277	0.977	0.257	26.305	280	1.002	0.176	17.565	0.74	0.37	0.252	0.479	0.388	0.283	0.484	0.025797143
CHEM_ID_158	5,6-dihydrothymine	Nucleotide	Pyrimidine Metabolism - Thymine containing	plasma_wave_2	272	1.064	0.314	29.511	270	1.046	0.236	22.562	0.745	0.39	0.272	0.499	0.377	0.27	0.474	0.034644052
CHEM_ID_158	5,6-dihydrothymine	Nucleotide	Pyrimidine Metabolism - Thymine containing	plasma_inter_wave	276	1.015	0.282	27.783	550	1.024	0.208	20.312	0.727	0.307	0.184	0.421	0.355	0.247	0.454	0.030660553
CHEM_ID_158	5,6-dihydrothymine	Nucleotide	Pyrimidine Metabolism - Thymine containing	csf_wave_1	33	1.054	0.22	20.873	128	0.992	0.155	15.625	0.73	0.323	-0.056	0.632	0.212	-0.137	0.514	0.022362481
CHEM_ID_158	5,6-dihydrothymine	Nucleotide	Pyrimidine Metabolism - Thymine containing	csf_wave_2	33	1.071	0.244	22.782	81	1.006	0.18	17.893	0.662	-0.026	-0.452	0.348	0.025	-0.316	0.361	0.026377848
CHEM_ID_158	5,6-dihydrothymine	Nucleotide	Pyrimidine Metabolism - Thymine containing	csf_inter_wave	33	1.041	0.217	20.845	209	0.997	0.165	16.55	0.688	0.111	-0.299	0.463	0.129	-0.219	0.449	0.024000142
CHEM_ID_1125	5,6-dihydrouracil	Nucleotide	Pyrimidine Metabolism - Uracil containing	plasma_wave_1	72	1.084	0.378	34.871	134	1.025	0.259	25.268	0.738	0.361	0.119	0.571	0.375	0.159	0.557	0.039434874
CHEM_ID_1125	5,6-dihydrouracil	Nucleotide	Pyrimidine Metabolism - Uracil containing	plasma_wave_2	78	1.123	0.352	31.345	78	1.034	0.282	27.273	0.755	0.434	0.213	0.625	0.293	0.077	0.483	0.042984615
CHEM_ID_1125	5,6-dihydrouracil	Nucleotide	Pyrimidine Metabolism - Uracil containing	plasma_inter_wave	46	1.09	0.346	31.743	209	1.033	0.284	27.493	0.749	0.411	0.11	0.658	0.391	0.117	0.61	0.043374113
CHEM_ID_100001425	5,6-dihydrouridine	Nucleotide	Pyrimidine Metabolism - Uracil containing	plasma_wave_1	278	1.063	0.23	21.637	280	0.994	0.085	8.551	0.805	0.635	0.54	0.72	0.66	0.588	0.722	0.009838358
CHEM_ID_100001425	5,6-dihydrouridine	Nucleotide	Pyrimidine Metabolism - Uracil containing	plasma_wave_2	278	1.106	0.268	24.231	272	1.006	0.14	13.917	0.813	0.665	0.574	0.747	0.628	0.551	0.694	0.019338562
CHEM_ID_100001425	5,6-dihydrouridine	Nucleotide	Pyrimidine Metabolism - Uracil containing	plasma_inter_wave	278	1.086	0.247	22.744	552	1	0.115	11.5	0.781	0.544	0.441	0.639	0.502	0.409	0.585	0.015059398
CHEM_ID_100001425	5,6-dihydrouridine	Nucleotide	Pyrimidine Metabolism - Uracil containing	csf_wave_1	33	1.019	0.201	19.725	132	1.003	0.07	6.979	0.825	0.705	0.42	0.899	0.64	0.384	0.804	0.00705522
CHEM_ID_100001425	5,6-dihydrouridine	Nucleotide	Pyrimidine Metabolism - Uracil containing	csf_wave_2	33	1.021	0.264	25.857	84	1.01	0.216	21.386	0.733	0.336	-0.04	0.642	0.217	-0.132	0.517	0.03256201
CHEM_ID_100001425	5,6-dihydrouridine	Nucleotide	Pyrimidine Metabolism - Uracil containing	csf_inter_wave	33	1.021	0.236	23.115	216	1.006	0.145	14.414	0.736	0.35	-0.024	0.652	0.403	0.074	0.652	0.020218473
CHEM_ID_100002462	5-(galactosylhydroxy)-lysine	Amino Acid	Lysine Metabolism	plasma_wave_1	274	0.949	0.293	30.875	278	1.014	0.166	16.371	0.779	0.536	0.43	0.632	0.602	0.521	0.672	0.023683232
CHEM_ID_100002462	5-(galactosylhydroxy)-lysine	Amino Acid	Lysine Metabolism	plasma_wave_2	235	1.07	0.542	50.654	260	1.064	0.468	43.985	0.725	0.301	0.167	0.425	0.253	0.13	0.369	0.072572278
CHEM_ID_100002462	5-(galactosylhydroxy)-lysine	Amino Acid	Lysine Metabolism	plasma_inter_wave	259	1.012	0.43	42.49	538	1.038	0.347	33.43	0.7	0.175	0.04	0.302	0.164	0.043	0.28	0.05388524
CHEM_ID_100001403	5-acetylamino-6-amino-3-methyluracil	Xenobiotics	Xanthine Metabolism	plasma_wave_1	267	1.184	0.946	79.899	280	1.012	0.117	11.561	0.833	0.731	0.646	0.805	0.646	0.57	0.71	0.015167395
CHEM_ID_100001403	5-acetylamino-6-amino-3-methyluracil	Xenobiotics	Xanthine Metabolism	plasma_wave_2	268	1.132	0.966	85.336	272	1	0.083	8.3	0.822	0.694	0.604	0.773	0.645	0.569	0.71	0.009393977
CHEM_ID_100001403	5-acetylamino-6-amino-3-methyluracil	Xenobiotics	Xanthine Metabolism	plasma_inter_wave	269	1.155	0.963	83.377	552	1.006	0.102	10.139	0.823	0.7	0.611	0.778	0.611	0.53	0.681	0.012649824
CHEM_ID_100001403	5-acetylamino-6-amino-3-methyluracil	Xenobiotics	Xanthine Metabolism	csf_wave_1	29	1.13	0.854	75.575	128	1.013	0.135	13.327	0.828	0.714	0.409	0.914	0.68	0.423	0.836	0.018294
CHEM_ID_100001403	5-acetylamino-6-amino-3-methyluracil	Xenobiotics	Xanthine Metabolism	csf_wave_2	27	1.196	0.801	66.973	84	1.014	0.127	12.525	0.759	0.455	0.058	0.756	0.415	0.049	0.683	0.016874104
CHEM_ID_100001403	5-acetylamino-6-amino-3-methyluracil	Xenobiotics	Xanthine Metabolism	csf_inter_wave	28	1.263	0.928	73.476	212	1.013	0.132	13.031	0.836	0.74	0.44	0.931	0.465	0.118	0.711	0.017769948
CHEM_ID_100001402	5-acetylamino-6-formylamino-3-methyluracil	Xenobiotics	Xanthine Metabolism	plasma_wave_1	218	1.349	1.703	126.242	274	1.029	0.312	30.321	0.847	0.775	0.687	0.849	0.479	0.37	0.575	0.048380929
CHEM_ID_100001402	5-acetylamino-6-formylamino-3-methyluracil	Xenobiotics	Xanthine Metabolism	plasma_wave_2	224	1.174	1.268	108.007	262	1.023	0.313	30.596	0.832	0.728	0.634	0.809	0.627	0.54	0.7	0.048867801
CHEM_ID_100001402	5-acetylamino-6-formylamino-3-methyluracil	Xenobiotics	Xanthine Metabolism	plasma_inter_wave	216	1.285	1.532	119.222	536	1.026	0.312	30.409	0.811	0.657	0.552	0.75	0.446	0.333	0.547	0.048536728
CHEM_ID_100001232	5-dodecenoate (12:1n7)	Lipid	Medium Chain Fatty Acid	plasma_wave_1	277	1.154	0.861	74.61	280	1.003	0.103	10.269	0.803	0.629	0.534	0.715	0.432	0.331	0.523	0.012879982
CHEM_ID_100001232	5-dodecenoate (12:1n7)	Lipid	Medium Chain Fatty Acid	plasma_wave_2	278	1.169	0.768	65.697	272	0.997	0.063	6.319	0.796	0.605	0.507	0.693	0.548	0.461	0.625	0.005886727
CHEM_ID_100001232	5-dodecenoate (12:1n7)	Lipid	Medium Chain Fatty Acid	plasma_inter_wave	277	1.146	0.701	61.169	552	1	0.086	8.6	0.801	0.622	0.525	0.708	0.533	0.443	0.612	0.00992511
CHEM_ID_100016069	5-dodecenoylcarnitine (C12:1)	Lipid	Fatty Acid Metabolism (Acyl Carnitine - Monounsaturated)	plasma_wave_1	278	1.002	0.507	50.599	280	1.008	0.117	11.607	0.783	0.554	0.451	0.648	0.498	0.405	0.582	0.015248836
CHEM_ID_100016069	5-dodecenoylcarnitine (C12:1)	Lipid	Fatty Acid Metabolism (Acyl Carnitine - Monounsaturated)	plasma_wave_2	268	0.871	0.519	59.587	272	1.005	0.216	21.493	0.76	0.459	0.346	0.563	0.47	0.371	0.558	0.032751447
CHEM_ID_100016069	5-dodecenoylcarnitine (C12:1)	Lipid	Fatty Acid Metabolism (Acyl Carnitine - Monounsaturated)	plasma_inter_wave	273	0.915	0.452	49.399	552	1.007	0.173	17.18	0.743	0.381	0.263	0.491	0.47	0.372	0.558	0.025115521
CHEM_ID_100009042	5-hydroxyindole sulfate	Amino Acid	Tryptophan Metabolism	plasma_wave_1	60	2.087	2.289	109.679	109	1.021	0.2	19.589	0.778	0.532	0.293	0.727	0.062	-0.193	0.309	0.029380522
CHEM_ID_100009042	5-hydroxyindole sulfate	Amino Acid	Tryptophan Metabolism	plasma_wave_2	184	1.225	0.823	67.184	265	1.005	0.111	11.045	0.78	0.54	0.411	0.656	0.367	0.235	0.486	0.014253846
CHEM_ID_100009042	5-hydroxyindole sulfate	Amino Acid	Tryptophan Metabolism	plasma_inter_wave	67	1.567	0.887	56.605	370	1.009	0.143	14.172	0.753	0.427	0.185	0.632	0.317	0.084	0.516	0.019790025
CHEM_ID_71	5-hydroxyindoleacetate	Amino Acid	Tryptophan Metabolism	csf_wave_1	30	1.326	0.578	43.59	112	1.006	0.126	12.525	0.814	0.667	0.353	0.884	0.621	0.34	0.799	0.016874104
CHEM_ID_71	5-hydroxyindoleacetate	Amino Acid	Tryptophan Metabolism	csf_wave_2	31	1.069	0.356	33.302	83	0.991	0.102	10.293	0.843	0.762	0.488	0.936	0.764	0.566	0.879	0.012922472
CHEM_ID_71	5-hydroxyindoleacetate	Amino Acid	Tryptophan Metabolism	csf_inter_wave	31	1.169	0.523	44.739	209	0.997	0.118	11.836	0.778	0.535	0.188	0.795	0.507	0.191	0.727	0.015654268
CHEM_ID_100000054	5-hydroxylysine	Amino Acid	Lysine Metabolism	plasma_wave_1	236	1.057	0.445	42.1	273	1.008	0.137	13.591	0.805	0.636	0.533	0.728	0.56	0.465	0.641	0.018761397
CHEM_ID_100000054	5-hydroxylysine	Amino Acid	Lysine Metabolism	plasma_wave_2	278	1.009	0.461	45.689	272	0.997	0.087	8.726	0.846	0.77	0.691	0.837	0.775	0.723	0.818	0.010148186
CHEM_ID_100000054	5-hydroxylysine	Amino Acid	Lysine Metabolism	plasma_inter_wave	253	1.031	0.399	38.7	545	1.003	0.115	11.466	0.814	0.669	0.574	0.754	0.382	0.272	0.483	0.014999203
CHEM_ID_100021012	5-hydroxymethyl-2-furoylcarnitine*	Xenobiotics	Food Component/Plant	plasma_wave_1	42	1.902	2.23	117.245	110	1.018	0.243	23.87	0.682	0.084	-0.279	0.402	0.054	-0.251	0.349	0.036959793
CHEM_ID_100021012	5-hydroxymethyl-2-furoylcarnitine*	Xenobiotics	Food Component/Plant	plasma_wave_2	60	2.037	2.849	139.863	140	0.994	0.151	15.191	0.721	0.278	0	0.519	0.459	0.234	0.637	0.021594108
CHEM_ID_100021012	5-hydroxymethyl-2-furoylcarnitine*	Xenobiotics	Food Component/Plant	plasma_inter_wave	28	2.863	3.871	135.208	221	1.006	0.199	19.781	0.765	0.477	0.094	0.767	0.484	0.142	0.723	0.029720447
CHEM_ID_212	5-methylthioadenosine (MTA)	Amino Acid	Polyamine Metabolism	plasma_wave_1	278	0.953	0.255	26.758	280	0.994	0.129	12.978	0.828	0.714	0.629	0.789	0.701	0.636	0.756	0.017676115
CHEM_ID_212	5-methylthioadenosine (MTA)	Amino Acid	Polyamine Metabolism	plasma_wave_2	277	0.975	0.259	26.564	272	0.998	0.099	9.92	0.825	0.706	0.619	0.782	0.671	0.601	0.731	0.012262097
CHEM_ID_212	5-methylthioadenosine (MTA)	Amino Acid	Polyamine Metabolism	plasma_inter_wave	277	0.963	0.253	26.272	552	0.996	0.115	11.546	0.784	0.557	0.454	0.65	0.564	0.477	0.639	0.015140839
CHEM_ID_212	5-methylthioadenosine (MTA)	Amino Acid	Polyamine Metabolism	csf_wave_1	33	1.003	0.257	25.623	128	0.979	0.144	14.709	0.842	0.758	0.493	0.93	0.715	0.497	0.848	0.020740754
CHEM_ID_212	5-methylthioadenosine (MTA)	Amino Acid	Polyamine Metabolism	csf_wave_2	33	1.058	0.225	21.267	83	1	0.113	11.3	0.788	0.572	0.247	0.814	0.602	0.331	0.782	0.01470531
CHEM_ID_212	5-methylthioadenosine (MTA)	Amino Acid	Polyamine Metabolism	csf_inter_wave	33	1.031	0.215	20.854	211	0.987	0.133	13.475	0.818	0.683	0.39	0.886	0.754	0.558	0.871	0.018556026
CHEM_ID_100001446	5-methyluridine (ribothymidine)	Nucleotide	Pyrimidine Metabolism - Uracil containing	plasma_wave_1	278	1.183	0.286	24.176	280	0.995	0.09	9.045	0.766	0.483	0.373	0.583	0.449	0.35	0.538	0.010712958
CHEM_ID_100001446	5-methyluridine (ribothymidine)	Nucleotide	Pyrimidine Metabolism - Uracil containing	plasma_wave_2	278	1.042	0.19	18.234	272	0.998	0.06	6.012	0.824	0.703	0.616	0.78	0.666	0.595	0.726	0.005343201
CHEM_ID_100001446	5-methyluridine (ribothymidine)	Nucleotide	Pyrimidine Metabolism - Uracil containing	plasma_inter_wave	278	1.112	0.252	22.662	552	0.997	0.077	7.723	0.755	0.435	0.322	0.539	0.476	0.38	0.562	0.008372431
CHEM_ID_100001446	5-methyluridine (ribothymidine)	Nucleotide	Pyrimidine Metabolism - Uracil containing	csf_wave_1	33	1.113	0.301	27.044	132	1.006	0.074	7.356	0.73	0.323	-0.056	0.632	0.481	0.17	0.705	0.007722678
CHEM_ID_100001446	5-methyluridine (ribothymidine)	Nucleotide	Pyrimidine Metabolism - Uracil containing	csf_wave_2	33	1.017	0.192	18.879	84	0.994	0.098	9.859	0.811	0.656	0.355	0.869	0.64	0.385	0.805	0.012154099
CHEM_ID_100001446	5-methyluridine (ribothymidine)	Nucleotide	Pyrimidine Metabolism - Uracil containing	csf_inter_wave	33	1.051	0.224	21.313	216	1.001	0.084	8.392	0.763	0.472	0.122	0.743	0.477	0.165	0.702	0.009556858
CHEM_ID_1021	5-oxoproline	Amino Acid	Glutathione Metabolism	plasma_wave_1	278	1.008	0.168	16.667	280	1.004	0.116	11.554	0.813	0.666	0.575	0.747	0.636	0.561	0.701	0.015155002
CHEM_ID_1021	5-oxoproline	Amino Acid	Glutathione Metabolism	plasma_wave_2	278	1.001	0.204	20.38	272	1.013	0.179	17.67	0.784	0.558	0.456	0.651	0.524	0.434	0.605	0.025983039
CHEM_ID_1021	5-oxoproline	Amino Acid	Glutathione Metabolism	plasma_inter_wave	278	1.001	0.19	18.981	552	1.009	0.15	14.866	0.735	0.347	0.227	0.458	0.298	0.187	0.401	0.021018714
CHEM_ID_1021	5-oxoproline	Amino Acid	Glutathione Metabolism	csf_wave_1	33	1.03	0.164	15.922	128	0.999	0.08	8.008	0.858	0.804	0.558	0.954	0.768	0.581	0.879	0.008877007
CHEM_ID_1021	5-oxoproline	Amino Acid	Glutathione Metabolism	csf_wave_2	33	1.103	0.198	17.951	84	1.022	0.174	17.025	0.681	0.076	-0.339	0.434	0.081	-0.265	0.409	0.024841103
CHEM_ID_1021	5-oxoproline	Amino Acid	Glutathione Metabolism	csf_inter_wave	33	1.084	0.193	17.804	212	1.008	0.126	12.5	0.708	0.218	-0.178	0.549	0.312	-0.03	0.588	0.016829843
CHEM_ID_100002008	5alpha-androstan-3alpha,17alpha-diol monosulfate	Lipid	Androgenic Steroids	plasma_wave_1	61	2.248	1.647	73.265	110	1.018	0.232	22.79	0.802	0.627	0.409	0.799	0.834	0.738	0.897	0.035047713
CHEM_ID_100002008	5alpha-androstan-3alpha,17alpha-diol monosulfate	Lipid	Androgenic Steroids	plasma_wave_2	195	1.087	0.626	57.59	255	0.989	0.127	12.841	0.863	0.818	0.732	0.888	0.858	0.816	0.891	0.017433564
CHEM_ID_100002008	5alpha-androstan-3alpha,17alpha-diol monosulfate	Lipid	Androgenic Steroids	plasma_inter_wave	65	1.738	1.342	77.215	361	0.997	0.167	16.75	0.741	0.372	0.118	0.59	0.539	0.341	0.691	0.02435423
CHEM_ID_100005396	5alpha-androstan-3alpha,17beta-diol 17-glucuronide	Lipid	Androgenic Steroids	plasma_wave_1	59	2.114	1.38	65.279	187	0.987	0.164	16.616	0.87	0.835	0.673	0.944	0.828	0.726	0.894	0.024116991
CHEM_ID_100005396	5alpha-androstan-3alpha,17beta-diol 17-glucuronide	Lipid	Androgenic Steroids	plasma_wave_2	97	1.504	1.014	67.42	247	1.06	0.289	27.264	0.873	0.843	0.724	0.93	0.739	0.633	0.817	0.042968681
CHEM_ID_100005396	5alpha-androstan-3alpha,17beta-diol 17-glucuronide	Lipid	Androgenic Steroids	plasma_inter_wave	54	1.878	1.097	58.413	388	1.025	0.238	23.22	0.828	0.714	0.503	0.87	0.596	0.393	0.744	0.035809004
CHEM_ID_100002017	5alpha-androstan-3alpha,17beta-diol disulfate	Lipid	Androgenic Steroids	plasma_wave_1	102	1.806	2.501	138.483	279	0.994	0.128	12.877	0.883	0.865	0.757	0.943	0.916	0.877	0.942	0.0174973
CHEM_ID_100002017	5alpha-androstan-3alpha,17beta-diol disulfate	Lipid	Androgenic Steroids	plasma_wave_2	106	1.197	1.241	103.676	249	0.998	0.101	10.12	0.892	0.887	0.788	0.956	0.939	0.911	0.958	0.012616185
CHEM_ID_100002017	5alpha-androstan-3alpha,17beta-diol disulfate	Lipid	Androgenic Steroids	plasma_inter_wave	103	1.465	2.053	140.137	537	0.996	0.116	11.647	0.872	0.84	0.724	0.925	0.704	0.592	0.79	0.015319654
CHEM_ID_100002018	5alpha-androstan-3alpha,17beta-diol monosulfate (1)	Lipid	Androgenic Steroids	plasma_wave_1	231	1.273	1.091	85.703	280	0.996	0.117	11.747	0.863	0.817	0.739	0.882	0.715	0.645	0.772	0.015496698
CHEM_ID_100002018	5alpha-androstan-3alpha,17beta-diol monosulfate (1)	Lipid	Androgenic Steroids	plasma_wave_2	246	0.956	0.702	73.431	272	1.001	0.084	8.392	0.883	0.867	0.801	0.92	0.849	0.81	0.88	0.009556858
CHEM_ID_100002018	5alpha-androstan-3alpha,17beta-diol monosulfate (1)	Lipid	Androgenic Steroids	plasma_inter_wave	234	1.124	0.955	84.964	552	0.998	0.102	10.22	0.85	0.782	0.698	0.852	0.499	0.396	0.589	0.01279323
CHEM_ID_100006005	5alpha-androstan-3alpha,17beta-diol monosulfate (2)	Lipid	Androgenic Steroids	plasma_wave_1	77	2.604	3.255	125	279	1.01	0.168	16.634	0.945	0.97	0.896	0.999	0.951	0.924	0.968	0.024148859
CHEM_ID_100006005	5alpha-androstan-3alpha,17beta-diol monosulfate (2)	Lipid	Androgenic Steroids	plasma_wave_2	231	0.768	1.382	179.948	272	0.999	0.067	6.707	0.934	0.957	0.915	0.985	0.966	0.956	0.973	0.006573659
CHEM_ID_100006005	5alpha-androstan-3alpha,17beta-diol monosulfate (2)	Lipid	Androgenic Steroids	plasma_inter_wave	83	2.177	2.627	120.671	551	1.005	0.128	12.736	0.906	0.913	0.81	0.977	0.761	0.653	0.839	0.017247667
CHEM_ID_100002021	5alpha-androstan-3beta,17alpha-diol disulfate	Lipid	Androgenic Steroids	plasma_wave_1	191	1.856	2.315	124.731	280	1.001	0.129	12.887	0.81	0.654	0.54	0.752	0.547	0.44	0.639	0.017515005
CHEM_ID_100002021	5alpha-androstan-3beta,17alpha-diol disulfate	Lipid	Androgenic Steroids	plasma_wave_2	194	1.535	1.675	109.121	262	0.993	0.113	11.38	0.833	0.731	0.63	0.817	0.787	0.727	0.835	0.014846945
CHEM_ID_100002021	5alpha-androstan-3beta,17alpha-diol disulfate	Lipid	Androgenic Steroids	plasma_inter_wave	188	1.669	2.046	122.588	542	0.998	0.122	12.224	0.827	0.71	0.604	0.801	0.658	0.568	0.732	0.0163412
CHEM_ID_100001987	5alpha-androstan-3beta,17beta-diol disulfate	Lipid	Androgenic Steroids	plasma_wave_1	273	0.823	0.804	97.691	280	0.991	0.061	6.155	0.878	0.855	0.79	0.908	0.786	0.735	0.827	0.005596374
CHEM_ID_100001987	5alpha-androstan-3beta,17beta-diol disulfate	Lipid	Androgenic Steroids	plasma_wave_2	273	0.753	0.905	120.186	272	1	0.081	8.1	0.915	0.929	0.881	0.965	0.86	0.826	0.888	0.009039888
CHEM_ID_100001987	5alpha-androstan-3beta,17beta-diol disulfate	Lipid	Androgenic Steroids	plasma_inter_wave	274	0.801	0.888	110.861	552	0.995	0.072	7.236	0.887	0.875	0.814	0.924	0.774	0.722	0.818	0.007510224
CHEM_ID_100002024	5alpha-androstan-3beta,17beta-diol monosulfate (2)	Lipid	Androgenic Steroids	plasma_wave_1	196	1.447	1.065	73.601	277	1.001	0.118	11.788	0.842	0.758	0.662	0.839	0.66	0.572	0.732	0.015569286
CHEM_ID_100002024	5alpha-androstan-3beta,17beta-diol monosulfate (2)	Lipid	Androgenic Steroids	plasma_wave_2	235	0.975	0.735	75.385	272	0.993	0.081	8.157	0.883	0.866	0.798	0.92	0.825	0.78	0.862	0.009140803
CHEM_ID_100002024	5alpha-androstan-3beta,17beta-diol monosulfate (2)	Lipid	Androgenic Steroids	plasma_inter_wave	208	1.237	0.971	78.496	549	0.997	0.101	10.13	0.824	0.702	0.6	0.79	0.642	0.555	0.716	0.01263389
CHEM_ID_100001988	5alpha-pregnan-3beta,20alpha-diol disulfate	Lipid	Progestin Steroids	plasma_wave_1	273	0.815	2.731	335.092	280	0.993	0.084	8.459	0.82	0.687	0.598	0.767	0.243	0.128	0.351	0.009675478
CHEM_ID_100001988	5alpha-pregnan-3beta,20alpha-diol disulfate	Lipid	Progestin Steroids	plasma_wave_2	276	0.755	3.876	513.377	272	1.02	0.172	16.863	0.856	0.798	0.724	0.861	0.976	0.969	0.981	0.024554291
CHEM_ID_100001988	5alpha-pregnan-3beta,20alpha-diol disulfate	Lipid	Progestin Steroids	plasma_inter_wave	276	0.713	2.949	413.604	552	1.006	0.135	13.419	0.844	0.763	0.684	0.832	0.889	0.861	0.911	0.018456881
CHEM_ID_100002014	5alpha-pregnan-3beta,20alpha-diol monosulfate (2)	Lipid	Progestin Steroids	plasma_wave_1	260	1.083	4.514	416.805	280	1.005	0.092	9.154	0.855	0.795	0.719	0.861	0.309	0.195	0.415	0.010905936
CHEM_ID_100002014	5alpha-pregnan-3beta,20alpha-diol monosulfate (2)	Lipid	Progestin Steroids	plasma_wave_2	274	0.919	4.893	532.427	272	0.993	0.086	8.661	0.853	0.792	0.717	0.856	0.941	0.926	0.953	0.010033107
CHEM_ID_100002014	5alpha-pregnan-3beta,20alpha-diol monosulfate (2)	Lipid	Progestin Steroids	plasma_inter_wave	260	0.948	4.587	483.861	552	0.999	0.089	8.909	0.86	0.809	0.734	0.872	0.932	0.915	0.947	0.010472177
CHEM_ID_100002009	5alpha-pregnan-3beta,20beta-diol monosulfate (1)	Lipid	Progestin Steroids	plasma_wave_1	225	1.127	4.051	359.45	280	1.006	0.109	10.835	0.859	0.808	0.727	0.875	0.326	0.204	0.438	0.013882053
CHEM_ID_100002009	5alpha-pregnan-3beta,20beta-diol monosulfate (1)	Lipid	Progestin Steroids	plasma_wave_2	268	0.901	4.083	453.163	272	0.998	0.078	7.816	0.871	0.838	0.769	0.894	0.876	0.845	0.901	0.008537082
CHEM_ID_100002009	5alpha-pregnan-3beta,20beta-diol monosulfate (1)	Lipid	Progestin Steroids	plasma_inter_wave	238	0.939	3.843	409.265	552	1.002	0.095	9.481	0.857	0.8	0.721	0.867	0.919	0.896	0.936	0.011484872
CHEM_ID_100002015	5alpha-pregnan-diol disulfate	Lipid	Progestin Steroids	plasma_wave_1	102	2.294	7.883	343.636	260	1.001	0.172	17.183	0.769	0.494	0.31	0.653	0.35	0.167	0.509	0.025120833
CHEM_ID_100002015	5alpha-pregnan-diol disulfate	Lipid	Progestin Steroids	plasma_wave_2	99	1.594	6.311	395.922	240	1.008	0.124	12.302	0.838	0.748	0.606	0.86	0.926	0.892	0.95	0.016479295
CHEM_ID_100002015	5alpha-pregnan-diol disulfate	Lipid	Progestin Steroids	plasma_inter_wave	93	1.825	6.469	354.466	523	1.005	0.153	15.224	0.8	0.618	0.444	0.762	0.935	0.904	0.957	0.021652533
CHEM_ID_100006260	6-hydroxyindole sulfate	Xenobiotics	Chemical	plasma_wave_1	278	1.124	0.642	57.117	280	1.004	0.074	7.371	0.802	0.626	0.53	0.712	0.627	0.55	0.693	0.007749234
CHEM_ID_100006260	6-hydroxyindole sulfate	Xenobiotics	Chemical	plasma_wave_2	278	1.001	0.523	52.248	272	1	0.064	6.4	0.802	0.626	0.53	0.712	0.608	0.528	0.677	0.006030133
CHEM_ID_100006260	6-hydroxyindole sulfate	Xenobiotics	Chemical	plasma_inter_wave	278	1.056	0.569	53.883	552	1.002	0.069	6.886	0.789	0.578	0.477	0.669	0.569	0.483	0.643	0.006890569
CHEM_ID_100004499	6-oxopiperidine-2-carboxylate	Amino Acid	Lysine Metabolism	plasma_wave_1	214	0.987	0.433	43.87	274	1.036	0.297	28.668	0.758	0.451	0.322	0.567	0.464	0.352	0.563	0.045454385
CHEM_ID_100004499	6-oxopiperidine-2-carboxylate	Amino Acid	Lysine Metabolism	plasma_wave_2	176	1.072	0.47	43.843	218	1.017	0.238	23.402	0.765	0.48	0.341	0.605	0.52	0.403	0.62	0.036131225
CHEM_ID_100004499	6-oxopiperidine-2-carboxylate	Amino Acid	Lysine Metabolism	plasma_inter_wave	169	1.047	0.469	44.795	492	1.027	0.272	26.485	0.754	0.432	0.285	0.565	0.386	0.25	0.507	0.041589505
CHEM_ID_100001456	7-methylguanine	Nucleotide	Purine Metabolism - Guanine containing	plasma_wave_1	278	0.984	0.178	18.089	280	0.993	0.082	8.258	0.829	0.718	0.633	0.793	0.689	0.621	0.746	0.009319618
CHEM_ID_100001456	7-methylguanine	Nucleotide	Purine Metabolism - Guanine containing	plasma_wave_2	278	0.964	0.196	20.332	272	1.005	0.078	7.761	0.808	0.647	0.553	0.73	0.664	0.593	0.725	0.008439708
CHEM_ID_100001456	7-methylguanine	Nucleotide	Purine Metabolism - Guanine containing	plasma_inter_wave	278	0.972	0.192	19.753	552	0.999	0.081	8.108	0.78	0.539	0.435	0.634	0.569	0.484	0.643	0.009054052
CHEM_ID_100001456	7-methylguanine	Nucleotide	Purine Metabolism - Guanine containing	csf_wave_1	33	0.982	0.237	24.134	128	0.986	0.092	9.331	0.858	0.804	0.558	0.954	0.768	0.58	0.878	0.011219305
CHEM_ID_100001456	7-methylguanine	Nucleotide	Purine Metabolism - Guanine containing	csf_wave_2	33	1.011	0.172	17.013	83	0.991	0.116	11.705	0.732	0.332	-0.045	0.638	0.333	-0.007	0.604	0.015422339
CHEM_ID_100001456	7-methylguanine	Nucleotide	Purine Metabolism - Guanine containing	csf_inter_wave	33	1.006	0.202	20.08	211	0.988	0.102	10.324	0.761	0.464	0.113	0.737	0.552	0.262	0.75	0.012977356
CHEM_ID_100002241	7-methylurate	Xenobiotics	Xanthine Metabolism	plasma_wave_1	190	1.343	1.114	82.949	257	1.005	0.204	20.299	0.77	0.5	0.368	0.618	0.421	0.297	0.531	0.030637537
CHEM_ID_100002241	7-methylurate	Xenobiotics	Xanthine Metabolism	plasma_wave_2	212	1.251	1.024	81.855	222	0.994	0.176	17.706	0.774	0.517	0.395	0.628	0.506	0.398	0.6	0.026046775
CHEM_ID_100002241	7-methylurate	Xenobiotics	Xanthine Metabolism	plasma_inter_wave	170	1.235	0.995	80.567	479	1	0.191	19.1	0.775	0.521	0.383	0.643	0.49	0.367	0.596	0.028514774
CHEM_ID_100001396	7-methylxanthine	Xenobiotics	Xanthine Metabolism	plasma_wave_1	243	1.136	0.994	87.5	280	0.995	0.104	10.452	0.738	0.36	0.233	0.478	0.386	0.274	0.488	0.013203973
CHEM_ID_100001396	7-methylxanthine	Xenobiotics	Xanthine Metabolism	plasma_wave_2	271	1.107	1.078	97.38	272	1.002	0.087	8.683	0.733	0.336	0.215	0.45	0.334	0.224	0.436	0.010072057
CHEM_ID_100001396	7-methylxanthine	Xenobiotics	Xanthine Metabolism	plasma_inter_wave	255	1.105	1.011	91.493	552	0.998	0.096	9.619	0.737	0.356	0.232	0.471	0.421	0.314	0.517	0.011729193
CHEM_ID_100001396	7-methylxanthine	Xenobiotics	Xanthine Metabolism	csf_wave_1	28	1.206	1.203	99.751	128	1.018	0.199	19.548	0.827	0.711	0.399	0.915	0.317	-0.057	0.613	0.029307933
CHEM_ID_100001396	7-methylxanthine	Xenobiotics	Xanthine Metabolism	csf_wave_2	31	1.085	1.015	93.548	82	0.998	0.142	14.228	0.703	0.192	-0.222	0.538	0.124	-0.235	0.454	0.01988917
CHEM_ID_100001396	7-methylxanthine	Xenobiotics	Xanthine Metabolism	csf_inter_wave	30	1.176	0.998	84.864	210	1.01	0.179	17.723	0.699	0.17	-0.255	0.526	0.15	-0.217	0.479	0.026076873
CHEM_ID_100001609	7alpha-hydroxy-3-oxo-4-cholestenoate (7-Hoca)	Lipid	Sterol	plasma_wave_1	278	1.008	0.274	27.183	280	0.989	0.099	10.01	0.782	0.549	0.446	0.643	0.476	0.38	0.562	0.012421437
CHEM_ID_100001609	7alpha-hydroxy-3-oxo-4-cholestenoate (7-Hoca)	Lipid	Sterol	plasma_wave_2	278	0.981	0.266	27.115	272	0.993	0.073	7.351	0.782	0.548	0.444	0.642	0.495	0.401	0.579	0.007713825
CHEM_ID_100001609	7alpha-hydroxy-3-oxo-4-cholestenoate (7-Hoca)	Lipid	Sterol	plasma_inter_wave	278	0.988	0.274	27.733	552	0.991	0.087	8.779	0.772	0.509	0.402	0.607	0.459	0.361	0.547	0.01024202
CHEM_ID_100001609	7alpha-hydroxy-3-oxo-4-cholestenoate (7-Hoca)	Lipid	Sterol	csf_wave_1	33	1.234	0.37	29.984	132	0.993	0.084	8.459	0.825	0.705	0.42	0.899	0.702	0.476	0.841	0.009675478
CHEM_ID_100001609	7alpha-hydroxy-3-oxo-4-cholestenoate (7-Hoca)	Lipid	Sterol	csf_wave_2	33	1.51	0.368	24.371	84	0.995	0.086	8.643	0.845	0.767	0.505	0.934	0.679	0.442	0.827	0.010001239
CHEM_ID_100001609	7alpha-hydroxy-3-oxo-4-cholestenoate (7-Hoca)	Lipid	Sterol	csf_inter_wave	33	1.373	0.365	26.584	216	0.994	0.084	8.451	0.797	0.608	0.293	0.838	0.678	0.44	0.827	0.009661314
CHEM_ID_179	9,10-DiHOME	Lipid	Fatty Acid - Dihydroxy	plasma_wave_1	123	1.264	0.485	38.37	178	1.014	0.225	22.189	0.718	0.264	0.074	0.438	0.316	0.148	0.467	0.033983677
CHEM_ID_179	9,10-DiHOME	Lipid	Fatty Acid - Dihydroxy	plasma_wave_2	195	1.331	1.026	77.085	224	1.048	0.245	23.378	0.748	0.403	0.264	0.53	0.214	0.076	0.344	0.036088735
CHEM_ID_179	9,10-DiHOME	Lipid	Fatty Acid - Dihydroxy	plasma_inter_wave	112	1.297	0.739	56.978	422	1.037	0.249	24.012	0.745	0.393	0.206	0.559	0.14	-0.046	0.316	0.037211196
CHEM_ID_100005834	9-hydroxystearate	Lipid	Fatty Acid - Monohydroxy	plasma_wave_1	254	1.169	0.57	48.76	270	1.014	0.246	24.26	0.769	0.498	0.384	0.601	0.364	0.252	0.466	0.037650266
CHEM_ID_100005834	9-hydroxystearate	Lipid	Fatty Acid - Monohydroxy	plasma_wave_2	262	1.159	0.656	56.601	272	0.988	0.166	16.802	0.792	0.588	0.485	0.68	0.592	0.507	0.665	0.024446294
CHEM_ID_100005834	9-hydroxystearate	Lipid	Fatty Acid - Monohydroxy	plasma_inter_wave	253	1.176	0.593	50.425	542	1.001	0.21	20.979	0.771	0.505	0.392	0.607	0.391	0.281	0.49	0.031841439
CHEM_ID_100006379	C-glycosyltryptophan	Amino Acid	Tryptophan Metabolism	plasma_wave_1	278	1.088	0.29	26.654	280	1.005	0.114	11.343	0.764	0.476	0.367	0.577	0.456	0.357	0.544	0.014781439
CHEM_ID_100006379	C-glycosyltryptophan	Amino Acid	Tryptophan Metabolism	plasma_wave_2	278	1.017	0.195	19.174	272	1	0.056	5.6	0.834	0.734	0.651	0.807	0.722	0.661	0.774	0.004613778
CHEM_ID_100006379	C-glycosyltryptophan	Amino Acid	Tryptophan Metabolism	plasma_inter_wave	278	1.048	0.245	23.378	552	1.003	0.09	8.973	0.777	0.53	0.425	0.626	0.506	0.413	0.588	0.010585486
CHEM_ID_100006379	C-glycosyltryptophan	Amino Acid	Tryptophan Metabolism	csf_wave_1	33	0.962	0.288	29.938	128	1	0.151	15.1	0.843	0.761	0.497	0.931	0.717	0.5	0.85	0.021432998
CHEM_ID_100006379	C-glycosyltryptophan	Amino Acid	Tryptophan Metabolism	csf_wave_2	33	0.985	0.231	23.452	83	0.991	0.086	8.678	0.885	0.872	0.661	0.983	0.873	0.758	0.935	0.010063205
CHEM_ID_100006379	C-glycosyltryptophan	Amino Acid	Tryptophan Metabolism	csf_inter_wave	33	0.973	0.241	24.769	211	0.996	0.13	13.052	0.834	0.735	0.461	0.917	0.779	0.598	0.884	0.017807128
CHEM_ID_100001002	EDTA	Xenobiotics	Chemical	plasma_wave_1	278	0.935	0.116	12.406	280	0.989	0.055	5.561	0.751	0.42	0.306	0.526	0.451	0.352	0.54	0.00454473
CHEM_ID_100001002	EDTA	Xenobiotics	Chemical	plasma_wave_2	278	0.912	0.15	16.447	272	0.989	0.054	5.46	0.749	0.408	0.293	0.514	0.303	0.193	0.406	0.004365915
CHEM_ID_100001002	EDTA	Xenobiotics	Chemical	plasma_inter_wave	278	0.92	0.133	14.457	552	0.989	0.055	5.561	0.727	0.309	0.187	0.423	0.369	0.263	0.466	0.00454473
CHEM_ID_100021726	GlcNAc sulfate conjugate of C21H34O2 steroid**	Partially Characterized Molecules	Partially Characterized Molecules	plasma_wave_1	134	1.282	0.902	70.359	222	1.002	0.182	18.164	0.818	0.683	0.55	0.794	0.658	0.55	0.744	0.026857639
CHEM_ID_100021726	GlcNAc sulfate conjugate of C21H34O2 steroid**	Partially Characterized Molecules	Partially Characterized Molecules	plasma_wave_2	187	0.95	0.737	77.579	251	1.008	0.099	9.821	0.877	0.853	0.773	0.916	0.894	0.861	0.919	0.012086823
CHEM_ID_100021726	GlcNAc sulfate conjugate of C21H34O2 steroid**	Partially Characterized Molecules	Partially Characterized Molecules	plasma_inter_wave	128	1.08	0.737	68.241	463	1.005	0.143	14.229	0.821	0.693	0.56	0.805	0.675	0.568	0.759	0.019890941
CHEM_ID_100001327	HWESASXX*	Peptide	Polypeptide	plasma_wave_1	74	1.29	2.843	220.388	132	1.008	0.119	11.806	0.733	0.338	0.097	0.548	0	-0.227	0.227	0.015601154
CHEM_ID_100001327	HWESASXX*	Peptide	Polypeptide	plasma_wave_2	174	1.254	0.8	63.796	250	0.999	0.158	15.816	0.735	0.344	0.192	0.484	0.341	0.203	0.466	0.022700636
CHEM_ID_100001327	HWESASXX*	Peptide	Polypeptide	plasma_inter_wave	63	1.165	0.918	78.798	378	1.002	0.146	14.571	0.714	0.244	-0.031	0.485	0.356	0.12	0.553	0.020496433
CHEM_ID_100001226	I-urobilinogen	Cofactors and Vitamins	Hemoglobin and Porphyrin Metabolism	plasma_wave_1	42	2.16	2.137	98.935	229	1.019	0.173	16.977	0.641	-0.145	-0.529	0.203	-0.116	-0.403	0.192	0.024756121
CHEM_ID_100001226	I-urobilinogen	Cofactors and Vitamins	Hemoglobin and Porphyrin Metabolism	plasma_wave_2	59	2.356	3.381	143.506	241	0.993	0.141	14.199	0.773	0.514	0.269	0.714	0.041	-0.215	0.292	0.019837827
CHEM_ID_100001226	I-urobilinogen	Cofactors and Vitamins	Hemoglobin and Porphyrin Metabolism	plasma_inter_wave	52	1.942	1.68	86.509	481	1.005	0.159	15.821	0.75	0.416	0.136	0.649	0.315	0.049	0.54	0.022709488
CHEM_ID_100002568	L-urobilin	Cofactors and Vitamins	Hemoglobin and Porphyrin Metabolism	plasma_wave_1	83	1.218	1.563	128.325	278	1.007	0.201	19.96	0.785	0.56	0.365	0.724	0.468	0.282	0.62	0.030037356
CHEM_ID_100002568	L-urobilin	Cofactors and Vitamins	Hemoglobin and Porphyrin Metabolism	plasma_wave_2	66	1.56	1.849	118.526	250	0.994	0.11	11.066	0.801	0.621	0.412	0.789	0.389	0.163	0.575	0.014291026
CHEM_ID_100002568	L-urobilin	Cofactors and Vitamins	Hemoglobin and Porphyrin Metabolism	plasma_inter_wave	64	1.408	1.468	104.261	528	1.001	0.164	16.384	0.787	0.569	0.346	0.751	0.585	0.397	0.725	0.023706248
CHEM_ID_100015962	N,N,N-trimethyl-5-aminovalerate	Amino Acid	Lysine Metabolism	plasma_wave_1	278	1.011	0.417	41.246	280	0.996	0.066	6.627	0.843	0.763	0.684	0.831	0.767	0.714	0.812	0.006432024
CHEM_ID_100015962	N,N,N-trimethyl-5-aminovalerate	Amino Acid	Lysine Metabolism	plasma_wave_2	278	1.057	0.441	41.722	271	1	0.057	5.7	0.841	0.755	0.675	0.825	0.759	0.704	0.805	0.004790822
CHEM_ID_100015962	N,N,N-trimethyl-5-aminovalerate	Amino Acid	Lysine Metabolism	plasma_inter_wave	278	1.051	0.43	40.913	551	0.998	0.062	6.212	0.854	0.794	0.72	0.858	0.775	0.723	0.818	0.005697289
CHEM_ID_100015962	N,N,N-trimethyl-5-aminovalerate	Amino Acid	Lysine Metabolism	csf_wave_1	33	0.956	0.41	42.887	128	1.009	0.097	9.613	0.869	0.834	0.602	0.968	0.774	0.591	0.882	0.01171857
CHEM_ID_100015962	N,N,N-trimethyl-5-aminovalerate	Amino Acid	Lysine Metabolism	csf_wave_2	33	1.051	0.483	45.956	83	0.985	0.088	8.934	0.904	0.91	0.724	0.995	0.867	0.748	0.932	0.010516439
CHEM_ID_100015962	N,N,N-trimethyl-5-aminovalerate	Amino Acid	Lysine Metabolism	csf_inter_wave	33	1.06	0.488	46.038	211	1	0.094	9.4	0.872	0.841	0.613	0.971	0.789	0.615	0.89	0.011341466
CHEM_ID_100020217	N,N,N-trimethyl-alanylproline betaine (TMAP)	Amino Acid	Urea cycle; Arginine and Proline Metabolism	plasma_wave_1	278	0.974	0.226	23.203	280	1	0.066	6.6	0.821	0.691	0.603	0.769	0.6	0.519	0.67	0.006384222
CHEM_ID_100020217	N,N,N-trimethyl-alanylproline betaine (TMAP)	Amino Acid	Urea cycle; Arginine and Proline Metabolism	plasma_wave_2	272	0.891	0.325	36.476	268	0.922	0.204	22.126	0.784	0.556	0.452	0.65	0.416	0.313	0.51	0.033872139
CHEM_ID_100020217	N,N,N-trimethyl-alanylproline betaine (TMAP)	Amino Acid	Urea cycle; Arginine and Proline Metabolism	plasma_inter_wave	275	0.934	0.264	28.266	548	0.962	0.155	16.112	0.791	0.585	0.484	0.676	0.502	0.408	0.585	0.023224687
CHEM_ID_100020217	N,N,N-trimethyl-alanylproline betaine (TMAP)	Amino Acid	Urea cycle; Arginine and Proline Metabolism	csf_wave_1	31	0.917	0.349	38.059	121	0.997	0.124	12.437	0.877	0.854	0.623	0.979	0.72	0.495	0.854	0.016718305
CHEM_ID_100020217	N,N,N-trimethyl-alanylproline betaine (TMAP)	Amino Acid	Urea cycle; Arginine and Proline Metabolism	csf_wave_2	33	0.988	0.261	26.417	83	0.989	0.085	8.595	0.884	0.868	0.654	0.982	0.789	0.615	0.89	0.009916258
CHEM_ID_100020217	N,N,N-trimethyl-alanylproline betaine (TMAP)	Amino Acid	Urea cycle; Arginine and Proline Metabolism	csf_inter_wave	31	0.951	0.28	29.443	204	0.994	0.11	11.066	0.83	0.722	0.432	0.914	0.643	0.379	0.81	0.014291026
CHEM_ID_100020842	N,N-dimethyl-5-aminovalerate	Amino Acid	Lysine Metabolism	plasma_wave_1	107	1.48	1.249	84.392	242	1.05	0.372	35.429	0.743	0.384	0.191	0.555	0.269	0.084	0.436	0.057424358
CHEM_ID_100020842	N,N-dimethyl-5-aminovalerate	Amino Acid	Lysine Metabolism	plasma_wave_2	73	2.165	3.434	158.614	156	1.099	0.708	64.422	0.714	0.245	-0.009	0.47	0.227	-0.002	0.433	0.108754847
CHEM_ID_100020842	N,N-dimethyl-5-aminovalerate	Amino Acid	Lysine Metabolism	plasma_inter_wave	71	1.706	2.516	147.479	385	1.073	0.537	50.047	0.703	0.189	-0.075	0.424	0.02	-0.213	0.25	0.083304711
CHEM_ID_100022041	N,N-dimethyl-pro-pro	Peptide	Modified Peptides	plasma_wave_1	277	0.982	0.227	23.116	280	0.997	0.093	9.328	0.819	0.685	0.596	0.764	0.714	0.651	0.767	0.011213994
CHEM_ID_100022041	N,N-dimethyl-pro-pro	Peptide	Modified Peptides	plasma_wave_2	269	0.981	0.25	25.484	266	0.978	0.135	13.804	0.796	0.604	0.504	0.694	0.504	0.409	0.588	0.019138502
CHEM_ID_100022041	N,N-dimethyl-pro-pro	Peptide	Modified Peptides	plasma_inter_wave	272	0.972	0.232	23.868	546	0.988	0.115	11.64	0.793	0.59	0.49	0.681	0.532	0.441	0.612	0.015307261
CHEM_ID_100022041	N,N-dimethyl-pro-pro	Peptide	Modified Peptides	csf_wave_1	33	0.971	0.32	32.956	128	1	0.08	8	0.934	0.957	0.81	0.999	0.843	0.706	0.919	0.008862844
CHEM_ID_100022041	N,N-dimethyl-pro-pro	Peptide	Modified Peptides	csf_wave_2	33	0.994	0.225	22.636	83	0.991	0.07	7.064	0.897	0.896	0.699	0.991	0.858	0.732	0.927	0.007205708
CHEM_ID_100022041	N,N-dimethyl-pro-pro	Peptide	Modified Peptides	csf_inter_wave	33	0.987	0.253	25.633	211	0.996	0.076	7.631	0.858	0.804	0.558	0.954	0.748	0.548	0.867	0.00820955
CHEM_ID_100020371	N,N-dimethylalanine	Amino Acid	Alanine and Aspartate Metabolism	plasma_wave_1	276	1.142	1.112	97.373	280	1.005	0.102	10.149	0.828	0.714	0.628	0.789	0.698	0.632	0.754	0.012667528
CHEM_ID_100020371	N,N-dimethylalanine	Amino Acid	Alanine and Aspartate Metabolism	plasma_wave_2	217	1.189	0.929	78.133	224	1.016	0.147	14.469	0.778	0.532	0.413	0.64	0.589	0.495	0.669	0.020315847
CHEM_ID_100020371	N,N-dimethylalanine	Amino Acid	Alanine and Aspartate Metabolism	plasma_inter_wave	222	1.183	1.043	88.166	504	1.01	0.124	12.277	0.786	0.563	0.448	0.666	0.697	0.622	0.759	0.016435034
CHEM_ID_100001086	N-(2-furoyl)glycine	Xenobiotics	Food Component/Plant	plasma_wave_1	169	0.957	1.331	139.08	279	0.999	0.127	12.713	0.765	0.477	0.335	0.605	0.032	-0.119	0.182	0.017206947
CHEM_ID_100001086	N-(2-furoyl)glycine	Xenobiotics	Food Component/Plant	plasma_wave_2	139	1.283	3.301	257.288	258	1.001	0.105	10.49	0.805	0.636	0.499	0.753	0.642	0.532	0.73	0.01327125
CHEM_ID_100001086	N-(2-furoyl)glycine	Xenobiotics	Food Component/Plant	plasma_inter_wave	137	1.06	1.978	186.604	541	1	0.117	11.7	0.768	0.492	0.335	0.631	0.061	-0.107	0.226	0.015413487
CHEM_ID_100004299	N-acetyl-1-methylhistidine*	Amino Acid	Histidine Metabolism	plasma_wave_1	266	0.875	0.619	70.743	280	1	0.126	12.6	0.854	0.793	0.717	0.858	0.698	0.631	0.755	0.017006887
CHEM_ID_100004299	N-acetyl-1-methylhistidine*	Amino Acid	Histidine Metabolism	plasma_wave_2	131	1.114	0.764	68.582	164	0.987	0.169	17.123	0.81	0.654	0.516	0.771	0.579	0.453	0.682	0.025014606
CHEM_ID_100004299	N-acetyl-1-methylhistidine*	Amino Acid	Histidine Metabolism	plasma_inter_wave	153	1.044	0.703	67.337	444	0.995	0.143	14.372	0.83	0.722	0.605	0.82	0.543	0.421	0.646	0.020144114
CHEM_ID_100021760	N-acetyl-2-aminoadipate	Amino Acid	Lysine Metabolism	csf_wave_1	33	0.935	0.241	25.775	128	1	0.112	11.2	0.867	0.829	0.595	0.966	0.859	0.734	0.928	0.014528265
CHEM_ID_100021760	N-acetyl-2-aminoadipate	Amino Acid	Lysine Metabolism	csf_wave_2	33	0.966	0.303	31.366	83	1.003	0.16	15.952	0.77	0.5	0.157	0.763	0.505	0.2	0.72	0.022941416
CHEM_ID_100021760	N-acetyl-2-aminoadipate	Amino Acid	Lysine Metabolism	csf_inter_wave	33	0.985	0.284	28.832	211	1.001	0.132	13.187	0.801	0.622	0.311	0.847	0.647	0.394	0.808	0.018046138
CHEM_ID_100020204	N-acetyl-2-aminooctanoate*	Lipid	Fatty Acid - Amino	plasma_wave_1	278	1.014	0.586	57.791	280	0.997	0.074	7.422	0.78	0.542	0.439	0.637	0.471	0.375	0.558	0.007839527
CHEM_ID_100020204	N-acetyl-2-aminooctanoate*	Lipid	Fatty Acid - Amino	plasma_wave_2	277	0.909	0.474	52.145	271	1.007	0.073	7.249	0.778	0.532	0.427	0.627	0.43	0.329	0.521	0.00753324
CHEM_ID_100020204	N-acetyl-2-aminooctanoate*	Lipid	Fatty Acid - Amino	plasma_inter_wave	277	0.96	0.535	55.729	551	1.002	0.074	7.385	0.783	0.551	0.448	0.645	0.453	0.354	0.542	0.007774021
CHEM_ID_100002204	N-acetyl-3-methylhistidine*	Amino Acid	Histidine Metabolism	plasma_wave_1	172	1.515	1.472	97.162	278	1.008	0.196	19.444	0.742	0.379	0.229	0.516	0.224	0.078	0.361	0.029123807
CHEM_ID_100002204	N-acetyl-3-methylhistidine*	Amino Acid	Histidine Metabolism	plasma_wave_2	73	1.483	1.154	77.815	134	0.999	0.178	17.818	0.7	0.177	-0.084	0.411	0.025	-0.205	0.252	0.026245065
CHEM_ID_100002204	N-acetyl-3-methylhistidine*	Amino Acid	Histidine Metabolism	plasma_inter_wave	85	1.415	1.128	79.717	412	1.005	0.19	18.905	0.715	0.25	0.017	0.459	0.269	0.061	0.455	0.028169538
CHEM_ID_100002204	N-acetyl-3-methylhistidine*	Amino Acid	Histidine Metabolism	csf_wave_1	32	1.129	0.828	73.339	128	0.993	0.095	9.567	0.72	0.274	-0.12	0.598	0.229	-0.125	0.531	0.01163713
CHEM_ID_100002204	N-acetyl-3-methylhistidine*	Amino Acid	Histidine Metabolism	csf_wave_2	29	1.12	0.968	86.429	83	1	0.168	16.8	0.78	0.539	0.18	0.805	0.392	0.036	0.66	0.024442753
CHEM_ID_100002204	N-acetyl-3-methylhistidine*	Amino Acid	Histidine Metabolism	csf_inter_wave	31	1.133	0.999	88.173	211	0.996	0.128	12.851	0.763	0.473	0.111	0.751	0.461	0.134	0.698	0.017451269
CHEM_ID_100001612	N-acetyl-aspartyl-glutamate (NAAG)	Amino Acid	Glutamate Metabolism	csf_wave_1	33	1.056	0.573	54.261	128	0.983	0.246	25.025	0.888	0.878	0.67	0.986	0.824	0.673	0.909	0.039004656
CHEM_ID_100001612	N-acetyl-aspartyl-glutamate (NAAG)	Amino Acid	Glutamate Metabolism	csf_wave_2	33	1.065	0.483	45.352	83	1.001	0.119	11.888	0.898	0.898	0.702	0.992	0.898	0.804	0.948	0.015746331
CHEM_ID_100001612	N-acetyl-aspartyl-glutamate (NAAG)	Amino Acid	Glutamate Metabolism	csf_inter_wave	33	1.063	0.495	46.566	211	0.99	0.205	20.707	0.868	0.831	0.599	0.967	0.829	0.682	0.912	0.031359878
CHEM_ID_100002102	N-acetyl-beta-alanine	Nucleotide	Pyrimidine Metabolism - Uracil containing	plasma_wave_1	270	1.119	0.334	29.848	278	1.018	0.181	17.78	0.739	0.366	0.246	0.477	0.433	0.331	0.525	0.026177788
CHEM_ID_100002102	N-acetyl-beta-alanine	Nucleotide	Pyrimidine Metabolism - Uracil containing	plasma_wave_2	230	1.051	0.319	30.352	245	1.02	0.221	21.667	0.764	0.474	0.353	0.585	0.43	0.319	0.53	0.033059505
CHEM_ID_100002102	N-acetyl-beta-alanine	Nucleotide	Pyrimidine Metabolism - Uracil containing	plasma_inter_wave	244	1.085	0.322	29.677	523	1.019	0.2	19.627	0.699	0.172	0.033	0.303	0.336	0.219	0.442	0.029447798
CHEM_ID_100002102	N-acetyl-beta-alanine	Nucleotide	Pyrimidine Metabolism - Uracil containing	csf_wave_1	33	0.987	0.244	24.721	132	0.996	0.054	5.422	0.876	0.85	0.627	0.975	0.84	0.701	0.918	0.004298639
CHEM_ID_100002102	N-acetyl-beta-alanine	Nucleotide	Pyrimidine Metabolism - Uracil containing	csf_wave_2	33	0.999	0.272	27.227	84	0.995	0.107	10.754	0.849	0.78	0.524	0.942	0.742	0.538	0.863	0.013738647
CHEM_ID_100002102	N-acetyl-beta-alanine	Nucleotide	Pyrimidine Metabolism - Uracil containing	csf_inter_wave	33	1.001	0.282	28.172	216	0.996	0.079	7.932	0.886	0.874	0.664	0.984	0.847	0.712	0.921	0.008742453
CHEM_ID_100020487	N-acetyl-isoputreanine	Amino Acid	Polyamine Metabolism	plasma_wave_1	278	0.993	0.362	36.455	280	0.996	0.064	6.426	0.851	0.784	0.708	0.849	0.777	0.726	0.82	0.006076165
CHEM_ID_100020487	N-acetyl-isoputreanine	Amino Acid	Polyamine Metabolism	plasma_wave_2	278	1.025	0.401	39.122	271	0.996	0.072	7.229	0.832	0.729	0.645	0.802	0.767	0.714	0.811	0.007497831
CHEM_ID_100020487	N-acetyl-isoputreanine	Amino Acid	Polyamine Metabolism	plasma_inter_wave	278	1.003	0.381	37.986	551	0.996	0.068	6.827	0.84	0.754	0.674	0.824	0.758	0.703	0.804	0.006786113
CHEM_ID_100020487	N-acetyl-isoputreanine	Amino Acid	Polyamine Metabolism	csf_wave_1	33	0.967	0.263	27.198	128	0.99	0.079	7.98	0.88	0.859	0.64	0.979	0.803	0.637	0.897	0.008827435
CHEM_ID_100020487	N-acetyl-isoputreanine	Amino Acid	Polyamine Metabolism	csf_wave_2	33	1.039	0.223	21.463	83	0.988	0.098	9.919	0.854	0.794	0.543	0.949	0.781	0.601	0.886	0.012260326
CHEM_ID_100020487	N-acetyl-isoputreanine	Amino Acid	Polyamine Metabolism	csf_inter_wave	33	1.028	0.248	24.125	211	0.989	0.087	8.797	0.838	0.747	0.477	0.923	0.738	0.533	0.862	0.010273888
CHEM_ID_1110	N-acetylalanine	Amino Acid	Alanine and Aspartate Metabolism	plasma_wave_1	278	0.968	0.146	15.083	280	0.998	0.082	8.216	0.803	0.628	0.532	0.713	0.633	0.557	0.699	0.00924526
CHEM_ID_1110	N-acetylalanine	Amino Acid	Alanine and Aspartate Metabolism	plasma_wave_2	278	0.981	0.146	14.883	271	1.003	0.058	5.783	0.832	0.726	0.642	0.8	0.752	0.696	0.799	0.004937769
CHEM_ID_1110	N-acetylalanine	Amino Acid	Alanine and Aspartate Metabolism	plasma_inter_wave	278	0.973	0.142	14.594	551	1.001	0.071	7.093	0.812	0.662	0.57	0.744	0.652	0.579	0.715	0.007257051
CHEM_ID_1110	N-acetylalanine	Amino Acid	Alanine and Aspartate Metabolism	csf_wave_1	33	0.983	0.193	19.634	132	1.005	0.046	4.577	0.867	0.829	0.595	0.966	0.862	0.738	0.929	0.002802613
CHEM_ID_1110	N-acetylalanine	Amino Acid	Alanine and Aspartate Metabolism	csf_wave_2	33	0.99	0.185	18.687	84	0.999	0.072	7.207	0.873	0.843	0.616	0.972	0.791	0.618	0.891	0.007458881
CHEM_ID_1110	N-acetylalanine	Amino Acid	Alanine and Aspartate Metabolism	csf_inter_wave	33	0.991	0.187	18.87	216	1.003	0.057	5.683	0.829	0.717	0.436	0.906	0.707	0.485	0.844	0.004760724
CHEM_ID_100005367	N-acetylalliin	Xenobiotics	Food Component/Plant	plasma_wave_1	165	1.527	2.913	190.766	280	1.003	0.13	12.961	0.697	0.16	-0.011	0.32	0.057	-0.096	0.208	0.017646017
CHEM_ID_100005367	N-acetylalliin	Xenobiotics	Food Component/Plant	plasma_wave_2	161	1.238	1.622	131.018	252	0.995	0.096	9.648	0.725	0.3	0.137	0.449	0.126	-0.029	0.275	0.011780536
CHEM_ID_100005367	N-acetylalliin	Xenobiotics	Food Component/Plant	plasma_inter_wave	168	1.207	1.444	119.635	552	0.999	0.114	11.411	0.717	0.258	0.096	0.408	0.012	-0.139	0.163	0.014901829
CHEM_ID_100001266	N-acetylarginine	Amino Acid	Urea cycle; Arginine and Proline Metabolism	plasma_wave_1	278	0.942	0.398	42.251	280	0.983	0.12	12.208	0.858	0.804	0.731	0.866	0.809	0.764	0.846	0.016312873
CHEM_ID_100001266	N-acetylarginine	Amino Acid	Urea cycle; Arginine and Proline Metabolism	plasma_wave_2	278	0.962	0.417	43.347	271	1.01	0.084	8.317	0.833	0.73	0.646	0.803	0.737	0.679	0.787	0.009424075
CHEM_ID_100001266	N-acetylarginine	Amino Acid	Urea cycle; Arginine and Proline Metabolism	plasma_inter_wave	278	0.955	0.414	43.351	551	0.996	0.105	10.542	0.832	0.728	0.644	0.801	0.726	0.665	0.777	0.013363313
CHEM_ID_100001266	N-acetylarginine	Amino Acid	Urea cycle; Arginine and Proline Metabolism	csf_wave_1	33	0.994	0.222	22.334	128	0.999	0.1	10.01	0.842	0.758	0.493	0.93	0.703	0.478	0.841	0.012421437
CHEM_ID_100001266	N-acetylarginine	Amino Acid	Urea cycle; Arginine and Proline Metabolism	csf_wave_2	33	0.989	0.189	19.11	82	0.988	0.134	13.563	0.769	0.496	0.152	0.76	0.504	0.199	0.72	0.018711825
CHEM_ID_100001266	N-acetylarginine	Amino Acid	Urea cycle; Arginine and Proline Metabolism	csf_inter_wave	33	1.004	0.211	21.016	210	0.995	0.114	11.457	0.82	0.689	0.398	0.889	0.686	0.452	0.832	0.014983269
CHEM_ID_100001257	N-acetylasparagine	Amino Acid	Alanine and Aspartate Metabolism	plasma_wave_1	278	1.041	0.39	37.464	280	1.026	0.314	30.604	0.751	0.42	0.306	0.525	0.343	0.236	0.443	0.048881964
CHEM_ID_100001257	N-acetylasparagine	Amino Acid	Alanine and Aspartate Metabolism	plasma_wave_2	186	0.995	0.574	57.688	223	1.035	0.304	29.372	0.861	0.813	0.724	0.885	0.832	0.782	0.872	0.046700777
CHEM_ID_100001257	N-acetylasparagine	Amino Acid	Alanine and Aspartate Metabolism	plasma_inter_wave	206	1.014	0.494	48.718	503	1.03	0.309	30	0.654	-0.068	-0.233	0.088	0	-0.137	0.136	0.047812616
CHEM_ID_100001257	N-acetylasparagine	Amino Acid	Alanine and Aspartate Metabolism	csf_wave_1	33	0.976	0.241	24.693	128	1.008	0.122	12.103	0.884	0.868	0.654	0.982	0.832	0.687	0.913	0.016126976
CHEM_ID_100001257	N-acetylasparagine	Amino Acid	Alanine and Aspartate Metabolism	csf_wave_2	33	0.942	0.184	19.533	83	0.996	0.131	13.153	0.784	0.557	0.228	0.803	0.589	0.313	0.774	0.017985943
CHEM_ID_100001257	N-acetylasparagine	Amino Acid	Alanine and Aspartate Metabolism	csf_inter_wave	33	0.967	0.206	21.303	211	1.003	0.125	12.463	0.812	0.663	0.364	0.873	0.655	0.406	0.813	0.016764336
CHEM_ID_100000787	N-acetylaspartate (NAA)	Amino Acid	Alanine and Aspartate Metabolism	plasma_wave_1	278	1.055	0.18	17.062	280	1.004	0.091	9.064	0.772	0.507	0.399	0.605	0.463	0.366	0.551	0.010746596
CHEM_ID_100000787	N-acetylaspartate (NAA)	Amino Acid	Alanine and Aspartate Metabolism	plasma_wave_2	277	1.124	0.254	22.598	271	1.004	0.134	13.347	0.749	0.41	0.295	0.517	0.276	0.163	0.381	0.018329409
CHEM_ID_100000787	N-acetylaspartate (NAA)	Amino Acid	Alanine and Aspartate Metabolism	plasma_inter_wave	278	1.088	0.22	20.221	551	1.004	0.114	11.355	0.723	0.291	0.168	0.406	0.212	0.097	0.321	0.014802684
CHEM_ID_100000787	N-acetylaspartate (NAA)	Amino Acid	Alanine and Aspartate Metabolism	csf_wave_1	33	1.02	0.37	36.275	128	1.016	0.123	12.106	0.87	0.836	0.606	0.969	0.866	0.747	0.932	0.016132288
CHEM_ID_100000787	N-acetylaspartate (NAA)	Amino Acid	Alanine and Aspartate Metabolism	csf_wave_2	33	0.943	0.298	31.601	83	0.993	0.074	7.452	0.871	0.839	0.609	0.97	0.865	0.745	0.931	0.00789264
CHEM_ID_100000787	N-acetylaspartate (NAA)	Amino Acid	Alanine and Aspartate Metabolism	csf_inter_wave	33	0.965	0.327	33.886	211	1.007	0.107	10.626	0.825	0.705	0.42	0.899	0.743	0.54	0.864	0.01351203
CHEM_ID_100004046	N-acetylcarnosine	Amino Acid	Histidine Metabolism	plasma_wave_1	278	1.138	0.646	56.766	280	0.991	0.119	12.008	0.876	0.851	0.786	0.904	0.827	0.786	0.861	0.015958784
CHEM_ID_100004046	N-acetylcarnosine	Amino Acid	Histidine Metabolism	plasma_wave_2	278	1.037	0.606	58.438	272	1.029	0.191	18.562	0.87	0.836	0.769	0.893	0.753	0.698	0.8	0.027562275
CHEM_ID_100004046	N-acetylcarnosine	Amino Acid	Histidine Metabolism	plasma_inter_wave	278	1.088	0.625	57.445	552	1.01	0.16	15.842	0.838	0.746	0.664	0.817	0.656	0.584	0.718	0.022746667
CHEM_ID_100001577	N-acetylcitrulline	Amino Acid	Urea cycle; Arginine and Proline Metabolism	plasma_wave_1	186	1.026	0.907	88.402	280	1.005	0.175	17.413	0.828	0.715	0.609	0.805	0.617	0.52	0.699	0.025528035
CHEM_ID_100001577	N-acetylcitrulline	Amino Acid	Urea cycle; Arginine and Proline Metabolism	plasma_wave_2	221	0.866	0.844	97.46	272	1.005	0.152	15.124	0.821	0.693	0.593	0.78	0.572	0.476	0.654	0.021475488
CHEM_ID_100001577	N-acetylcitrulline	Amino Acid	Urea cycle; Arginine and Proline Metabolism	plasma_inter_wave	190	0.999	0.977	97.798	552	1.005	0.164	16.318	0.808	0.648	0.534	0.748	0.772	0.708	0.824	0.023589399
CHEM_ID_100006435	N-acetylglucosamine/N-acetylgalactosamine	Carbohydrate	Aminosugar Metabolism	plasma_wave_1	142	0.941	0.248	26.355	185	0.992	0.179	18.044	0.774	0.519	0.367	0.652	0.506	0.372	0.619	0.026645185
CHEM_ID_100006435	N-acetylglucosamine/N-acetylgalactosamine	Carbohydrate	Aminosugar Metabolism	plasma_wave_2	273	0.98	0.251	25.612	271	1.001	0.138	13.786	0.766	0.485	0.375	0.586	0.595	0.513	0.667	0.019106634
CHEM_ID_100006435	N-acetylglucosamine/N-acetylgalactosamine	Carbohydrate	Aminosugar Metabolism	plasma_inter_wave	161	0.951	0.242	25.447	456	0.997	0.156	15.647	0.764	0.476	0.33	0.607	0.475	0.346	0.586	0.022401431
CHEM_ID_100006435	N-acetylglucosamine/N-acetylgalactosamine	Carbohydrate	Aminosugar Metabolism	csf_wave_1	31	0.979	0.277	28.294	119	0.998	0.102	10.22	0.887	0.876	0.658	0.987	0.568	0.273	0.766	0.01279323
CHEM_ID_100006435	N-acetylglucosamine/N-acetylgalactosamine	Carbohydrate	Aminosugar Metabolism	csf_wave_2	32	1.016	0.188	18.504	83	0.997	0.077	7.723	0.842	0.758	0.487	0.932	0.726	0.509	0.856	0.008372431
CHEM_ID_100006435	N-acetylglucosamine/N-acetylgalactosamine	Carbohydrate	Aminosugar Metabolism	csf_inter_wave	32	0.992	0.234	23.589	205	0.998	0.092	9.218	0.843	0.761	0.492	0.933	0.588	0.306	0.775	0.011019245
CHEM_ID_1215	N-acetylglucosaminylasparagine	Carbohydrate	Aminosugar Metabolism	plasma_wave_1	242	1.056	0.334	31.629	268	1.02	0.205	20.098	0.769	0.495	0.379	0.601	0.498	0.397	0.587	0.030281678
CHEM_ID_1215	N-acetylglucosaminylasparagine	Carbohydrate	Aminosugar Metabolism	plasma_wave_2	245	0.983	0.278	28.281	258	0.983	0.172	17.497	0.774	0.516	0.402	0.619	0.48	0.377	0.571	0.025676752
CHEM_ID_1215	N-acetylglucosaminylasparagine	Carbohydrate	Aminosugar Metabolism	plasma_inter_wave	240	1.021	0.314	30.754	526	1.002	0.19	18.962	0.73	0.324	0.193	0.445	0.39	0.277	0.492	0.028270453
CHEM_ID_100000282	N-acetylglutamate	Amino Acid	Glutamate Metabolism	plasma_wave_1	257	0.921	0.286	31.053	264	1.01	0.255	25.248	0.769	0.494	0.382	0.597	0.441	0.337	0.534	0.039399465
CHEM_ID_100000282	N-acetylglutamate	Amino Acid	Glutamate Metabolism	plasma_wave_2	251	0.949	0.292	30.769	254	0.973	0.181	18.602	0.818	0.683	0.589	0.766	0.677	0.604	0.739	0.027633093
CHEM_ID_100000282	N-acetylglutamate	Amino Acid	Glutamate Metabolism	plasma_inter_wave	239	0.932	0.292	31.33	518	0.992	0.223	22.48	0.732	0.33	0.199	0.451	0.268	0.146	0.381	0.034498876
CHEM_ID_100000282	N-acetylglutamate	Amino Acid	Glutamate Metabolism	csf_wave_1	33	0.918	0.445	48.475	128	0.986	0.128	12.982	0.891	0.884	0.68	0.988	0.866	0.747	0.932	0.017683197
CHEM_ID_100000282	N-acetylglutamate	Amino Acid	Glutamate Metabolism	csf_wave_2	33	0.953	0.447	46.905	83	1.024	0.13	12.695	0.898	0.898	0.702	0.992	0.754	0.558	0.871	0.017175079
CHEM_ID_100000282	N-acetylglutamate	Amino Acid	Glutamate Metabolism	csf_inter_wave	33	0.948	0.44	46.414	211	1.001	0.129	12.887	0.855	0.796	0.547	0.95	0.716	0.499	0.849	0.017515005
CHEM_ID_100001253	N-acetylglutamine	Amino Acid	Glutamate Metabolism	plasma_wave_1	274	0.972	0.45	46.296	280	1.044	0.25	23.946	0.862	0.816	0.744	0.876	0.825	0.783	0.859	0.037094347
CHEM_ID_100001253	N-acetylglutamine	Amino Acid	Glutamate Metabolism	plasma_wave_2	273	0.91	0.395	43.407	272	0.997	0.17	17.051	0.865	0.823	0.752	0.882	0.765	0.711	0.81	0.024887134
CHEM_ID_100001253	N-acetylglutamine	Amino Acid	Glutamate Metabolism	plasma_inter_wave	273	0.942	0.412	43.737	552	1.021	0.215	21.058	0.794	0.594	0.494	0.684	0.61	0.53	0.679	0.031981304
CHEM_ID_100001253	N-acetylglutamine	Amino Acid	Glutamate Metabolism	csf_wave_1	33	0.984	0.209	21.24	128	1.005	0.112	11.144	0.854	0.794	0.543	0.949	0.806	0.643	0.899	0.01442912
CHEM_ID_100001253	N-acetylglutamine	Amino Acid	Glutamate Metabolism	csf_wave_2	33	1.014	0.199	19.625	83	1.008	0.118	11.706	0.76	0.46	0.108	0.734	0.456	0.138	0.688	0.01542411
CHEM_ID_100001253	N-acetylglutamine	Amino Acid	Glutamate Metabolism	csf_inter_wave	33	1.023	0.209	20.43	211	1.006	0.114	11.332	0.709	0.222	-0.173	0.552	0.383	0.05	0.639	0.014761964
CHEM_ID_100001006	N-acetylglycine	Amino Acid	Glycine - Serine and Threonine Metabolism	plasma_wave_1	278	1.079	0.686	63.577	280	0.996	0.076	7.631	0.822	0.696	0.608	0.773	0.56	0.473	0.635	0.00820955
CHEM_ID_100001006	N-acetylglycine	Amino Acid	Glycine - Serine and Threonine Metabolism	plasma_wave_2	278	1.164	0.887	76.203	271	0.998	0.137	13.727	0.816	0.676	0.586	0.756	0.583	0.5	0.656	0.019002178
CHEM_ID_100001006	N-acetylglycine	Amino Acid	Glycine - Serine and Threonine Metabolism	plasma_inter_wave	278	1.125	0.813	72.267	551	0.997	0.11	11.033	0.823	0.7	0.613	0.777	0.534	0.445	0.613	0.014232601
CHEM_ID_100001006	N-acetylglycine	Amino Acid	Glycine - Serine and Threonine Metabolism	csf_wave_1	33	0.829	0.239	28.83	128	0.997	0.093	9.328	0.784	0.557	0.228	0.803	0.556	0.267	0.753	0.011213994
CHEM_ID_100001006	N-acetylglycine	Amino Acid	Glycine - Serine and Threonine Metabolism	csf_wave_2	33	0.865	0.264	30.52	83	1.003	0.135	13.46	0.793	0.59	0.27	0.826	0.421	0.096	0.665	0.018529469
CHEM_ID_100001006	N-acetylglycine	Amino Acid	Glycine - Serine and Threonine Metabolism	csf_inter_wave	33	0.835	0.221	26.467	211	1	0.111	11.1	0.766	0.484	0.137	0.752	0.448	0.129	0.683	0.014351221
CHEM_ID_100001293	N-acetylhistidine	Amino Acid	Histidine Metabolism	plasma_wave_1	275	1.053	0.454	43.115	280	1.017	0.238	23.402	0.853	0.79	0.714	0.854	0.581	0.497	0.654	0.036131225
CHEM_ID_100001293	N-acetylhistidine	Amino Acid	Histidine Metabolism	plasma_wave_2	258	1.023	0.38	37.146	263	1.013	0.195	19.25	0.846	0.769	0.688	0.839	0.742	0.681	0.792	0.028780341
CHEM_ID_100001293	N-acetylhistidine	Amino Acid	Histidine Metabolism	plasma_inter_wave	266	1.05	0.445	42.381	543	1.015	0.218	21.478	0.781	0.544	0.438	0.641	0.449	0.347	0.54	0.032724891
CHEM_ID_100001293	N-acetylhistidine	Amino Acid	Histidine Metabolism	csf_wave_1	33	1.135	0.485	42.731	132	1.01	0.159	15.743	0.869	0.834	0.602	0.968	0.696	0.468	0.838	0.022571393
CHEM_ID_100001293	N-acetylhistidine	Amino Acid	Histidine Metabolism	csf_wave_2	33	1.095	0.466	42.557	84	1.008	0.179	17.758	0.867	0.829	0.595	0.966	0.749	0.55	0.868	0.026138838
CHEM_ID_100001293	N-acetylhistidine	Amino Acid	Histidine Metabolism	csf_inter_wave	33	1.113	0.487	43.756	216	1.01	0.166	16.436	0.836	0.741	0.469	0.92	0.772	0.587	0.881	0.023798311
CHEM_ID_100001276	N-acetylisoleucine	Amino Acid	Leucine - Isoleucine and Valine Metabolism	plasma_wave_1	234	0.983	0.257	26.144	277	1.004	0.154	15.339	0.733	0.336	0.205	0.458	0.366	0.25	0.472	0.021856134
CHEM_ID_100001276	N-acetylisoleucine	Amino Acid	Leucine - Isoleucine and Valine Metabolism	plasma_wave_2	221	0.888	0.271	30.518	244	0.999	0.155	15.516	0.779	0.539	0.421	0.645	0.538	0.437	0.625	0.022169502
CHEM_ID_100001276	N-acetylisoleucine	Amino Acid	Leucine - Isoleucine and Valine Metabolism	plasma_inter_wave	211	0.946	0.278	29.387	521	1.002	0.154	15.369	0.72	0.276	0.133	0.409	0.415	0.297	0.521	0.021909247
CHEM_ID_100001276	N-acetylisoleucine	Amino Acid	Leucine - Isoleucine and Valine Metabolism	csf_wave_1	32	1.11	0.314	28.288	116	1.006	0.145	14.414	0.726	0.303	-0.086	0.62	0.335	-0.01	0.609	0.020218473
CHEM_ID_100001276	N-acetylisoleucine	Amino Acid	Leucine - Isoleucine and Valine Metabolism	csf_wave_2	29	0.979	0.198	20.225	81	0.998	0.099	9.92	0.81	0.655	0.33	0.88	0.509	0.182	0.735	0.012262097
CHEM_ID_100001276	N-acetylisoleucine	Amino Acid	Leucine - Isoleucine and Valine Metabolism	csf_inter_wave	31	1.076	0.295	27.416	213	1	0.129	12.9	0.73	0.323	-0.069	0.64	0.276	-0.081	0.571	0.01753802
CHEM_ID_1082	N-acetylleucine	Amino Acid	Leucine - Isoleucine and Valine Metabolism	plasma_wave_1	250	0.913	0.283	30.997	280	1.008	0.143	14.187	0.778	0.534	0.423	0.634	0.576	0.487	0.654	0.019816582
CHEM_ID_1082	N-acetylleucine	Amino Acid	Leucine - Isoleucine and Valine Metabolism	plasma_wave_2	259	0.852	0.273	32.042	267	1.008	0.156	15.476	0.81	0.655	0.559	0.741	0.544	0.452	0.625	0.022098685
CHEM_ID_1082	N-acetylleucine	Amino Acid	Leucine - Isoleucine and Valine Metabolism	plasma_inter_wave	250	0.89	0.285	32.022	547	1.008	0.149	14.782	0.752	0.422	0.302	0.533	0.36	0.247	0.463	0.020869996
CHEM_ID_1083	N-acetylmethionine	Amino Acid	Methionine - Cysteine - SAM and Taurine Metabolism	plasma_wave_1	278	1.045	0.262	25.072	280	0.991	0.087	8.779	0.799	0.614	0.517	0.701	0.607	0.527	0.676	0.01024202
CHEM_ID_1083	N-acetylmethionine	Amino Acid	Methionine - Cysteine - SAM and Taurine Metabolism	plasma_wave_2	278	0.959	0.211	22.002	272	0.998	0.046	4.609	0.812	0.663	0.571	0.745	0.653	0.58	0.715	0.002859267
CHEM_ID_1083	N-acetylmethionine	Amino Acid	Methionine - Cysteine - SAM and Taurine Metabolism	plasma_inter_wave	278	0.995	0.23	23.116	552	0.995	0.07	7.035	0.78	0.541	0.437	0.635	0.595	0.513	0.666	0.007154365
CHEM_ID_1083	N-acetylmethionine	Amino Acid	Methionine - Cysteine - SAM and Taurine Metabolism	csf_wave_1	33	1.085	0.49	45.161	132	1.003	0.06	5.982	0.843	0.761	0.497	0.931	0.804	0.639	0.898	0.005290087
CHEM_ID_1083	N-acetylmethionine	Amino Acid	Methionine - Cysteine - SAM and Taurine Metabolism	csf_wave_2	33	0.994	0.387	38.934	84	1	0.082	8.2	0.846	0.769	0.509	0.936	0.741	0.536	0.863	0.009216933
CHEM_ID_1083	N-acetylmethionine	Amino Acid	Methionine - Cysteine - SAM and Taurine Metabolism	csf_inter_wave	33	1.025	0.414	40.39	216	1.002	0.069	6.886	0.823	0.698	0.411	0.895	0.735	0.527	0.86	0.006890569
CHEM_ID_1162	N-acetylneuraminate	Carbohydrate	Aminosugar Metabolism	plasma_wave_1	278	0.961	0.284	29.553	280	1.014	0.184	18.146	0.783	0.554	0.451	0.648	0.402	0.299	0.496	0.026825771
CHEM_ID_1162	N-acetylneuraminate	Carbohydrate	Aminosugar Metabolism	plasma_wave_2	276	1.047	0.327	31.232	271	1.004	0.138	13.745	0.811	0.656	0.563	0.739	0.533	0.443	0.612	0.019034046
CHEM_ID_1162	N-acetylneuraminate	Carbohydrate	Aminosugar Metabolism	plasma_inter_wave	277	0.977	0.257	26.305	551	1.009	0.163	16.155	0.773	0.514	0.407	0.611	0.374	0.268	0.471	0.023300816
CHEM_ID_1162	N-acetylneuraminate	Carbohydrate	Aminosugar Metabolism	csf_wave_1	33	1.01	0.318	31.485	132	1.023	0.153	14.956	0.904	0.91	0.724	0.995	0.837	0.696	0.916	0.021178054
CHEM_ID_1162	N-acetylneuraminate	Carbohydrate	Aminosugar Metabolism	csf_wave_2	33	0.983	0.312	31.74	84	1.012	0.134	13.241	0.904	0.91	0.724	0.995	0.831	0.685	0.913	0.018141742
CHEM_ID_1162	N-acetylneuraminate	Carbohydrate	Aminosugar Metabolism	csf_inter_wave	33	0.983	0.298	30.315	216	1.018	0.146	14.342	0.863	0.817	0.577	0.96	0.738	0.533	0.862	0.020091001
CHEM_ID_100001256	N-acetylphenylalanine	Amino Acid	Phenylalanine Metabolism	plasma_wave_1	271	0.936	0.394	42.094	280	1.001	0.088	8.791	0.818	0.683	0.592	0.763	0.688	0.62	0.746	0.010263265
CHEM_ID_100001256	N-acetylphenylalanine	Amino Acid	Phenylalanine Metabolism	plasma_wave_2	276	0.879	0.345	39.249	271	1.003	0.09	8.973	0.848	0.777	0.7	0.843	0.734	0.675	0.784	0.010585486
CHEM_ID_100001256	N-acetylphenylalanine	Amino Acid	Phenylalanine Metabolism	plasma_inter_wave	270	0.914	0.383	41.904	551	1.002	0.089	8.882	0.808	0.646	0.551	0.731	0.657	0.584	0.72	0.010424375
CHEM_ID_100001256	N-acetylphenylalanine	Amino Acid	Phenylalanine Metabolism	csf_wave_1	28	1.054	0.455	43.169	114	0.979	0.174	17.773	0.765	0.477	0.094	0.767	0.459	0.11	0.707	0.026165395
CHEM_ID_100001256	N-acetylphenylalanine	Amino Acid	Phenylalanine Metabolism	csf_wave_2	28	0.967	0.201	20.786	80	0.997	0.172	17.252	0.73	0.323	-0.092	0.656	0.338	-0.033	0.628	0.025242993
CHEM_ID_100001256	N-acetylphenylalanine	Amino Acid	Phenylalanine Metabolism	csf_inter_wave	29	0.976	0.314	32.172	194	0.987	0.173	17.528	0.732	0.33	-0.077	0.655	0.204	-0.17	0.526	0.025731636
CHEM_ID_192	N-acetylputrescine	Amino Acid	Polyamine Metabolism	plasma_wave_1	278	0.981	0.242	24.669	280	0.991	0.089	8.981	0.841	0.756	0.676	0.825	0.746	0.688	0.794	0.010599649
CHEM_ID_192	N-acetylputrescine	Amino Acid	Polyamine Metabolism	plasma_wave_2	278	0.976	0.27	27.664	272	0.995	0.072	7.236	0.831	0.725	0.64	0.798	0.674	0.604	0.733	0.007510224
CHEM_ID_192	N-acetylputrescine	Amino Acid	Polyamine Metabolism	plasma_inter_wave	278	0.972	0.256	26.337	552	0.993	0.081	8.157	0.819	0.686	0.597	0.765	0.668	0.597	0.728	0.009140803
CHEM_ID_192	N-acetylputrescine	Amino Acid	Polyamine Metabolism	csf_wave_1	33	0.989	0.303	30.637	128	0.993	0.077	7.754	0.917	0.932	0.762	0.999	0.93	0.864	0.965	0.008427314
CHEM_ID_192	N-acetylputrescine	Amino Acid	Polyamine Metabolism	csf_wave_2	33	0.986	0.282	28.6	83	0.978	0.116	11.861	0.873	0.843	0.616	0.972	0.828	0.68	0.911	0.015698529
CHEM_ID_192	N-acetylputrescine	Amino Acid	Polyamine Metabolism	csf_inter_wave	33	0.997	0.305	30.592	211	0.987	0.095	9.625	0.88	0.859	0.64	0.979	0.873	0.758	0.935	0.011739816
CHEM_ID_100001851	N-acetylserine	Amino Acid	Glycine - Serine and Threonine Metabolism	plasma_wave_1	278	0.984	0.184	18.699	280	1.005	0.102	10.149	0.806	0.639	0.545	0.724	0.662	0.591	0.723	0.012667528
CHEM_ID_100001851	N-acetylserine	Amino Acid	Glycine - Serine and Threonine Metabolism	plasma_wave_2	278	0.975	0.178	18.256	272	0.999	0.08	8.008	0.84	0.751	0.671	0.821	0.779	0.728	0.821	0.008877007
CHEM_ID_100001851	N-acetylserine	Amino Acid	Glycine - Serine and Threonine Metabolism	plasma_inter_wave	278	0.978	0.177	18.098	552	1.002	0.092	9.182	0.779	0.538	0.433	0.633	0.59	0.508	0.662	0.010955509
CHEM_ID_100001851	N-acetylserine	Amino Acid	Glycine - Serine and Threonine Metabolism	csf_wave_1	33	0.972	0.237	24.383	132	1.01	0.09	8.911	0.884	0.868	0.654	0.982	0.772	0.586	0.88	0.010475718
CHEM_ID_100001851	N-acetylserine	Amino Acid	Glycine - Serine and Threonine Metabolism	csf_wave_2	33	0.968	0.229	23.657	84	0.992	0.082	8.266	0.89	0.882	0.677	0.987	0.82	0.667	0.907	0.009333782
CHEM_ID_100001851	N-acetylserine	Amino Acid	Glycine - Serine and Threonine Metabolism	csf_inter_wave	33	0.962	0.225	23.389	216	1.003	0.087	8.674	0.857	0.802	0.555	0.953	0.725	0.512	0.854	0.010056123
CHEM_ID_100005466	N-acetyltaurine	Amino Acid	Methionine - Cysteine - SAM and Taurine Metabolism	plasma_wave_1	260	0.97	0.541	55.773	279	1.019	0.285	27.969	0.787	0.57	0.465	0.665	0.688	0.619	0.747	0.044216844
CHEM_ID_100005466	N-acetyltaurine	Amino Acid	Methionine - Cysteine - SAM and Taurine Metabolism	plasma_wave_2	218	0.919	0.458	49.837	217	0.999	0.324	32.432	0.774	0.516	0.395	0.625	0.387	0.268	0.494	0.052118336
CHEM_ID_100005466	N-acetyltaurine	Amino Acid	Methionine - Cysteine - SAM and Taurine Metabolism	plasma_inter_wave	221	0.947	0.529	55.861	496	1.01	0.303	30	0.725	0.301	0.163	0.429	0.313	0.189	0.427	0.047812616
CHEM_ID_100005466	N-acetyltaurine	Amino Acid	Methionine - Cysteine - SAM and Taurine Metabolism	csf_wave_1	33	1.049	0.266	25.357	132	1.002	0.09	8.982	0.79	0.579	0.256	0.819	0.528	0.231	0.735	0.01060142
CHEM_ID_100005466	N-acetyltaurine	Amino Acid	Methionine - Cysteine - SAM and Taurine Metabolism	csf_wave_2	33	0.978	0.375	38.344	84	1	0.275	27.5	0.732	0.332	-0.045	0.638	0.067	-0.279	0.396	0.043386506
CHEM_ID_100005466	N-acetyltaurine	Amino Acid	Methionine - Cysteine - SAM and Taurine Metabolism	csf_inter_wave	33	1.03	0.341	33.107	216	1.001	0.185	18.482	0.76	0.46	0.108	0.734	0.422	0.097	0.666	0.02742064
CHEM_ID_100001274	N-acetylthreonine	Amino Acid	Glycine - Serine and Threonine Metabolism	plasma_wave_1	277	0.999	0.196	19.62	280	1.012	0.125	12.352	0.772	0.509	0.402	0.607	0.472	0.376	0.559	0.016567817
CHEM_ID_100001274	N-acetylthreonine	Amino Acid	Glycine - Serine and Threonine Metabolism	plasma_wave_2	277	0.988	0.197	19.939	272	0.991	0.099	9.99	0.771	0.506	0.399	0.604	0.466	0.368	0.553	0.012386028
CHEM_ID_100001274	N-acetylthreonine	Amino Acid	Glycine - Serine and Threonine Metabolism	plasma_inter_wave	276	0.998	0.205	20.541	552	1.001	0.113	11.289	0.766	0.485	0.376	0.586	0.454	0.355	0.543	0.014685835
CHEM_ID_100001274	N-acetylthreonine	Amino Acid	Glycine - Serine and Threonine Metabolism	csf_wave_1	33	1.111	0.316	28.443	132	0.998	0.065	6.513	0.834	0.735	0.461	0.917	0.779	0.598	0.884	0.006230193
CHEM_ID_100001274	N-acetylthreonine	Amino Acid	Glycine - Serine and Threonine Metabolism	csf_wave_2	33	0.983	0.198	20.142	84	0.995	0.054	5.427	0.92	0.938	0.773	1	0.914	0.834	0.957	0.004307491
CHEM_ID_100001274	N-acetylthreonine	Amino Acid	Glycine - Serine and Threonine Metabolism	csf_inter_wave	33	1.055	0.289	27.393	216	0.997	0.061	6.118	0.84	0.752	0.485	0.927	0.706	0.482	0.843	0.005530868
CHEM_ID_100001254	N-acetyltryptophan	Amino Acid	Tryptophan Metabolism	plasma_wave_1	273	1.007	0.42	41.708	280	1.002	0.106	10.579	0.81	0.655	0.562	0.738	0.553	0.465	0.631	0.013428819
CHEM_ID_100001254	N-acetyltryptophan	Amino Acid	Tryptophan Metabolism	plasma_wave_2	278	0.868	0.323	37.212	272	1	0.122	12.2	0.826	0.71	0.624	0.786	0.672	0.602	0.732	0.016298709
CHEM_ID_100001254	N-acetyltryptophan	Amino Acid	Tryptophan Metabolism	plasma_inter_wave	275	0.937	0.382	40.768	552	1.001	0.114	11.389	0.789	0.578	0.477	0.669	0.525	0.434	0.606	0.014862879
CHEM_ID_100001104	N-acetyltyrosine	Amino Acid	Tyrosine Metabolism	plasma_wave_1	233	1.02	0.437	42.843	274	1.013	0.176	17.374	0.794	0.595	0.487	0.692	0.613	0.526	0.687	0.025458988
CHEM_ID_100001104	N-acetyltyrosine	Amino Acid	Tyrosine Metabolism	plasma_wave_2	274	0.879	0.533	60.637	272	1	0.088	8.8	0.819	0.685	0.595	0.764	0.313	0.202	0.415	0.010279199
CHEM_ID_100001104	N-acetyltyrosine	Amino Acid	Tyrosine Metabolism	plasma_inter_wave	249	0.947	0.407	42.978	546	1.007	0.14	13.903	0.784	0.556	0.447	0.654	0.63	0.548	0.699	0.019313776
CHEM_ID_1084	N-acetylvaline	Amino Acid	Leucine - Isoleucine and Valine Metabolism	plasma_wave_1	276	1.002	0.214	21.357	280	1.009	0.111	11.001	0.754	0.432	0.319	0.537	0.427	0.326	0.519	0.014175947
CHEM_ID_1084	N-acetylvaline	Amino Acid	Leucine - Isoleucine and Valine Metabolism	plasma_wave_2	275	0.977	0.214	21.904	269	1.006	0.128	12.724	0.764	0.474	0.363	0.575	0.49	0.395	0.575	0.017226422
CHEM_ID_1084	N-acetylvaline	Amino Acid	Leucine - Isoleucine and Valine Metabolism	plasma_inter_wave	274	0.998	0.216	21.643	549	1.008	0.12	11.905	0.717	0.259	0.133	0.377	0.208	0.091	0.318	0.015776428
CHEM_ID_1084	N-acetylvaline	Amino Acid	Leucine - Isoleucine and Valine Metabolism	csf_wave_1	33	1.027	0.284	27.653	132	1.002	0.057	5.689	0.825	0.705	0.42	0.899	0.734	0.526	0.859	0.004771347
CHEM_ID_1084	N-acetylvaline	Amino Acid	Leucine - Isoleucine and Valine Metabolism	csf_wave_2	33	0.994	0.202	20.322	84	1.001	0.102	10.19	0.842	0.758	0.493	0.93	0.763	0.573	0.876	0.012740116
CHEM_ID_1084	N-acetylvaline	Amino Acid	Leucine - Isoleucine and Valine Metabolism	csf_inter_wave	33	1.023	0.236	23.069	216	1.002	0.078	7.784	0.841	0.755	0.489	0.928	0.743	0.539	0.864	0.008480428
CHEM_ID_100006369	N-carbamoylalanine	Amino Acid	Alanine and Aspartate Metabolism	plasma_wave_1	110	1.488	1.111	74.664	176	1.032	0.204	19.767	0.757	0.443	0.26	0.604	0.45	0.287	0.587	0.029695661
CHEM_ID_100006369	N-carbamoylalanine	Amino Acid	Alanine and Aspartate Metabolism	plasma_wave_2	181	1.182	0.731	61.844	242	1.001	0.192	19.181	0.751	0.419	0.276	0.549	0.311	0.173	0.437	0.02865818
CHEM_ID_100006369	N-carbamoylalanine	Amino Acid	Alanine and Aspartate Metabolism	plasma_inter_wave	113	1.357	0.886	65.291	420	1.014	0.197	19.428	0.688	0.112	-0.1	0.308	0.176	-0.008	0.349	0.02909548
CHEM_ID_100004523	N-delta-acetylornithine	Amino Acid	Urea cycle; Arginine and Proline Metabolism	plasma_wave_1	278	1.184	0.686	57.939	280	1.003	0.104	10.369	0.855	0.796	0.722	0.859	0.667	0.596	0.727	0.013057026
CHEM_ID_100004523	N-delta-acetylornithine	Amino Acid	Urea cycle; Arginine and Proline Metabolism	plasma_wave_2	278	1.196	0.924	77.258	272	0.998	0.069	6.914	0.857	0.801	0.728	0.864	0.49	0.395	0.574	0.006940141
CHEM_ID_100004523	N-delta-acetylornithine	Amino Acid	Urea cycle; Arginine and Proline Metabolism	plasma_inter_wave	278	1.187	0.876	73.799	552	1	0.088	8.8	0.854	0.793	0.719	0.857	0.45	0.351	0.539	0.010279199
CHEM_ID_100004523	N-delta-acetylornithine	Amino Acid	Urea cycle; Arginine and Proline Metabolism	csf_wave_1	28	1.413	1.236	87.473	132	1.008	0.115	11.409	0.761	0.46	0.074	0.755	0.225	-0.155	0.547	0.014898288
CHEM_ID_100004523	N-delta-acetylornithine	Amino Acid	Urea cycle; Arginine and Proline Metabolism	csf_wave_2	30	1.063	0.444	41.769	84	1.006	0.104	10.338	0.856	0.8	0.537	0.957	0.523	0.206	0.74	0.013002142
CHEM_ID_100004523	N-delta-acetylornithine	Amino Acid	Urea cycle; Arginine and Proline Metabolism	csf_inter_wave	28	1.309	0.899	68.678	216	1.007	0.111	11.023	0.772	0.511	0.136	0.79	0.596	0.292	0.79	0.014214897
CHEM_ID_100004561	N-formylanthranilic acid	Amino Acid	Tryptophan Metabolism	plasma_wave_1	214	1.033	0.469	45.402	277	1.001	0.169	16.883	0.784	0.558	0.441	0.664	0.56	0.461	0.645	0.0245897
CHEM_ID_100004561	N-formylanthranilic acid	Amino Acid	Tryptophan Metabolism	plasma_wave_2	190	0.957	0.648	67.712	219	0.991	0.152	15.338	0.797	0.606	0.487	0.712	0.263	0.126	0.391	0.021854363
CHEM_ID_100004561	N-formylanthranilic acid	Amino Acid	Tryptophan Metabolism	plasma_inter_wave	185	1	0.582	58.2	496	0.997	0.162	16.249	0.748	0.407	0.265	0.537	0.213	0.072	0.347	0.023467238
CHEM_ID_100004561	N-formylanthranilic acid	Amino Acid	Tryptophan Metabolism	csf_wave_1	32	0.923	0.475	51.463	130	1.022	0.25	24.462	0.821	0.691	0.395	0.893	0.629	0.363	0.8	0.038007896
CHEM_ID_100004561	N-formylanthranilic acid	Amino Acid	Tryptophan Metabolism	csf_wave_2	31	0.874	0.474	54.233	84	0.968	0.232	23.967	0.784	0.556	0.215	0.809	0.443	0.111	0.686	0.037131526
CHEM_ID_100004561	N-formylanthranilic acid	Amino Acid	Tryptophan Metabolism	csf_inter_wave	33	0.907	0.476	52.481	214	1.001	0.244	24.376	0.792	0.587	0.265	0.823	0.484	0.173	0.707	0.037855638
CHEM_ID_194	N-formylmethionine	Amino Acid	Methionine - Cysteine - SAM and Taurine Metabolism	plasma_wave_1	278	0.999	0.199	19.92	280	0.996	0.083	8.333	0.803	0.628	0.533	0.714	0.584	0.501	0.657	0.009452402
CHEM_ID_194	N-formylmethionine	Amino Acid	Methionine - Cysteine - SAM and Taurine Metabolism	plasma_wave_2	278	0.967	0.171	17.684	272	1.001	0.054	5.395	0.843	0.762	0.683	0.83	0.788	0.739	0.829	0.004250837
CHEM_ID_194	N-formylmethionine	Amino Acid	Methionine - Cysteine - SAM and Taurine Metabolism	plasma_inter_wave	278	0.979	0.179	18.284	552	0.998	0.07	7.014	0.79	0.58	0.479	0.67	0.59	0.507	0.661	0.007117186
CHEM_ID_194	N-formylmethionine	Amino Acid	Methionine - Cysteine - SAM and Taurine Metabolism	csf_wave_1	33	1.093	0.475	43.458	132	1.006	0.059	5.865	0.81	0.653	0.351	0.867	0.722	0.508	0.852	0.005082945
CHEM_ID_194	N-formylmethionine	Amino Acid	Methionine - Cysteine - SAM and Taurine Metabolism	csf_wave_2	33	1.008	0.324	32.143	84	0.986	0.077	7.809	0.843	0.761	0.497	0.931	0.743	0.54	0.864	0.008524689
CHEM_ID_194	N-formylmethionine	Amino Acid	Methionine - Cysteine - SAM and Taurine Metabolism	csf_inter_wave	33	1.038	0.37	35.645	216	0.998	0.067	6.713	0.802	0.626	0.315	0.849	0.686	0.452	0.831	0.006584282
CHEM_ID_100006056	N-formylphenylalanine	Amino Acid	Tyrosine Metabolism	plasma_wave_1	173	1.011	0.471	46.588	242	1.05	0.418	39.81	0.771	0.506	0.368	0.629	0.203	0.056	0.341	0.065180674
CHEM_ID_100006056	N-formylphenylalanine	Amino Acid	Tyrosine Metabolism	plasma_wave_2	261	0.955	0.356	37.277	258	1.01	0.224	22.178	0.721	0.281	0.153	0.4	0.277	0.161	0.385	0.033964202
CHEM_ID_100006056	N-formylphenylalanine	Amino Acid	Tyrosine Metabolism	plasma_inter_wave	201	0.985	0.45	45.685	500	1.029	0.332	32.264	0.682	0.085	-0.074	0.234	0.063	-0.076	0.199	0.051820902
CHEM_ID_100022482	N-lactoyl phenylalanine	Amino Acid	Lactoyl Amino Acid	plasma_wave_1	277	0.861	0.397	46.109	280	0.988	0.085	8.603	0.806	0.642	0.547	0.726	0.553	0.465	0.63	0.009930422
CHEM_ID_100022482	N-lactoyl phenylalanine	Amino Acid	Lactoyl Amino Acid	plasma_wave_2	278	0.805	0.333	41.366	272	0.997	0.059	5.918	0.816	0.677	0.586	0.756	0.611	0.531	0.679	0.005176779
CHEM_ID_100022482	N-lactoyl phenylalanine	Amino Acid	Lactoyl Amino Acid	plasma_inter_wave	278	0.836	0.377	45.096	552	0.993	0.074	7.452	0.789	0.576	0.476	0.668	0.487	0.391	0.571	0.00789264
CHEM_ID_100022482	N-lactoyl phenylalanine	Amino Acid	Lactoyl Amino Acid	csf_wave_1	31	1.116	0.434	38.889	116	0.987	0.132	13.374	0.785	0.561	0.22	0.812	0.521	0.209	0.736	0.018377211
CHEM_ID_100022482	N-lactoyl phenylalanine	Amino Acid	Lactoyl Amino Acid	csf_wave_2	32	1.062	0.266	25.047	82	0.997	0.089	8.927	0.767	0.488	0.136	0.758	0.494	0.18	0.716	0.010504045
CHEM_ID_100022482	N-lactoyl phenylalanine	Amino Acid	Lactoyl Amino Acid	csf_inter_wave	32	1.092	0.374	34.249	214	0.992	0.12	12.097	0.789	0.578	0.248	0.82	0.518	0.212	0.732	0.016116354
CHEM_ID_100022485	N-lactoyl valine	Amino Acid	Lactoyl Amino Acid	plasma_wave_1	261	0.915	0.378	41.311	280	1.002	0.132	13.174	0.788	0.574	0.469	0.668	0.493	0.396	0.58	0.018023122
CHEM_ID_100022485	N-lactoyl valine	Amino Acid	Lactoyl Amino Acid	plasma_wave_2	269	0.846	0.313	36.998	271	0.997	0.104	10.431	0.767	0.488	0.377	0.589	0.48	0.382	0.567	0.013166794
CHEM_ID_100022485	N-lactoyl valine	Amino Acid	Lactoyl Amino Acid	plasma_inter_wave	266	0.88	0.341	38.75	551	1	0.119	11.9	0.759	0.454	0.34	0.559	0.419	0.314	0.513	0.015767576
CHEM_ID_100022485	N-lactoyl valine	Amino Acid	Lactoyl Amino Acid	csf_wave_1	30	1.041	0.304	29.203	131	1	0.149	14.9	0.813	0.663	0.347	0.882	0.648	0.381	0.816	0.021078909
CHEM_ID_100022485	N-lactoyl valine	Amino Acid	Lactoyl Amino Acid	csf_wave_2	33	0.999	0.246	24.625	84	0.983	0.136	13.835	0.787	0.568	0.242	0.811	0.43	0.107	0.671	0.019193386
CHEM_ID_100022485	N-lactoyl valine	Amino Acid	Lactoyl Amino Acid	csf_inter_wave	31	1.021	0.265	25.955	215	0.993	0.144	14.502	0.781	0.544	0.199	0.801	0.455	0.126	0.694	0.020374272
CHEM_ID_100005383	N-methylpipecolate	Xenobiotics	Bacterial/Fungal	plasma_wave_1	255	1.145	0.996	86.987	264	1.042	0.393	37.716	0.853	0.791	0.712	0.857	0.62	0.539	0.69	0.061473364
CHEM_ID_100005383	N-methylpipecolate	Xenobiotics	Bacterial/Fungal	plasma_wave_2	225	1.084	0.788	72.694	223	1.007	0.114	11.321	0.895	0.892	0.829	0.941	0.874	0.839	0.902	0.014742489
CHEM_ID_100005383	N-methylpipecolate	Xenobiotics	Bacterial/Fungal	plasma_inter_wave	214	1.093	0.836	76.487	487	1.026	0.299	29.142	0.845	0.768	0.678	0.844	0.664	0.582	0.733	0.046293575
CHEM_ID_100001956	N-methylproline	Amino Acid	Urea cycle; Arginine and Proline Metabolism	plasma_wave_1	278	1.12	1.256	112.143	280	1.002	0.062	6.188	0.78	0.54	0.435	0.634	0.406	0.303	0.499	0.005654799
CHEM_ID_100001956	N-methylproline	Amino Acid	Urea cycle; Arginine and Proline Metabolism	plasma_wave_2	278	0.881	1.106	125.539	272	1.002	0.062	6.188	0.751	0.418	0.304	0.524	0.276	0.164	0.381	0.005654799
CHEM_ID_100001956	N-methylproline	Amino Acid	Urea cycle; Arginine and Proline Metabolism	plasma_inter_wave	278	0.951	1.124	118.191	552	1.002	0.062	6.188	0.752	0.424	0.311	0.53	0.284	0.173	0.389	0.005654799
CHEM_ID_100004056	N-methyltaurine	Amino Acid	Methionine - Cysteine - SAM and Taurine Metabolism	plasma_wave_1	93	2.474	2.971	120.089	214	0.996	0.165	16.566	0.714	0.244	0.021	0.445	0.252	0.052	0.432	0.024028469
CHEM_ID_100004056	N-methyltaurine	Amino Acid	Methionine - Cysteine - SAM and Taurine Metabolism	plasma_wave_2	88	2.736	3.082	112.646	227	1.001	0.147	14.685	0.708	0.218	-0.015	0.426	0.055	-0.155	0.261	0.020698263
CHEM_ID_100004056	N-methyltaurine	Amino Acid	Methionine - Cysteine - SAM and Taurine Metabolism	plasma_inter_wave	71	2.319	2.125	91.634	441	0.999	0.156	15.616	0.688	0.111	-0.16	0.356	0.132	-0.103	0.353	0.022346547
CHEM_ID_100015641	N-oleoylserine	Lipid	Endocannabinoid	plasma_wave_1	225	1.294	0.584	45.131	246	1.034	0.298	28.82	0.761	0.464	0.34	0.577	0.477	0.37	0.572	0.045723492
CHEM_ID_100015641	N-oleoylserine	Lipid	Endocannabinoid	plasma_wave_2	256	1.088	0.435	39.982	257	1.002	0.257	25.649	0.812	0.661	0.565	0.746	0.611	0.528	0.682	0.040109413
CHEM_ID_100015641	N-oleoylserine	Lipid	Endocannabinoid	plasma_inter_wave	234	1.166	0.494	42.367	503	1.018	0.278	27.308	0.743	0.382	0.254	0.5	0.353	0.235	0.46	0.04304658
CHEM_ID_100003119	N-oleoyltaurine	Lipid	Endocannabinoid	plasma_wave_1	187	1.373	1.034	75.31	220	1.067	0.351	32.896	0.77	0.501	0.368	0.62	0.393	0.265	0.508	0.052939823
CHEM_ID_100003119	N-oleoyltaurine	Lipid	Endocannabinoid	plasma_wave_2	247	1.166	0.627	53.774	255	1.032	0.242	23.45	0.792	0.587	0.481	0.682	0.59	0.503	0.666	0.036216207
CHEM_ID_100003119	N-oleoyltaurine	Lipid	Endocannabinoid	plasma_inter_wave	188	1.273	0.828	65.043	475	1.048	0.298	28.435	0.766	0.483	0.349	0.604	0.375	0.245	0.491	0.045041871
CHEM_ID_100015731	N-palmitoyl-heptadecasphingosine (d17:1/16:0)*	Lipid	Ceramides	plasma_wave_1	238	1.143	0.441	38.583	265	0.996	0.171	17.169	0.802	0.627	0.523	0.719	0.556	0.461	0.637	0.025096047
CHEM_ID_100015731	N-palmitoyl-heptadecasphingosine (d17:1/16:0)*	Lipid	Ceramides	plasma_wave_2	255	1.112	0.349	31.385	256	1	0.118	11.8	0.802	0.624	0.523	0.714	0.674	0.602	0.736	0.015590532
CHEM_ID_100015731	N-palmitoyl-heptadecasphingosine (d17:1/16:0)*	Lipid	Ceramides	plasma_inter_wave	236	1.129	0.393	34.81	521	0.998	0.147	14.729	0.793	0.594	0.486	0.69	0.587	0.497	0.665	0.020776163
CHEM_ID_100009028	N-palmitoyl-sphinganine (d18:0/16:0)	Lipid	Dihydroceramides	plasma_wave_1	266	0.969	0.383	39.525	280	1.015	0.157	15.468	0.792	0.588	0.486	0.68	0.506	0.411	0.59	0.022084521
CHEM_ID_100009028	N-palmitoyl-sphinganine (d18:0/16:0)	Lipid	Dihydroceramides	plasma_wave_2	270	0.966	0.298	30.849	266	0.995	0.089	8.945	0.793	0.591	0.49	0.682	0.505	0.411	0.589	0.010535913
CHEM_ID_100009028	N-palmitoyl-sphinganine (d18:0/16:0)	Lipid	Dihydroceramides	plasma_inter_wave	263	0.982	0.35	35.642	546	1.005	0.128	12.736	0.778	0.532	0.424	0.63	0.411	0.306	0.507	0.017247667
CHEM_ID_1518	N-palmitoyl-sphingosine (d18:1/16:0)	Lipid	Ceramides	plasma_wave_1	278	1.021	0.262	25.661	280	1.015	0.143	14.089	0.785	0.561	0.458	0.653	0.526	0.435	0.606	0.019643078
CHEM_ID_1518	N-palmitoyl-sphingosine (d18:1/16:0)	Lipid	Ceramides	plasma_wave_2	278	1.02	0.212	20.784	272	1.006	0.097	9.642	0.787	0.568	0.466	0.66	0.552	0.464	0.628	0.011769913
CHEM_ID_1518	N-palmitoyl-sphingosine (d18:1/16:0)	Lipid	Ceramides	plasma_inter_wave	278	1.021	0.239	23.408	552	1.011	0.123	12.166	0.764	0.474	0.364	0.575	0.414	0.312	0.507	0.016238514
CHEM_ID_100003686	N-palmitoylglycine	Lipid	Fatty Acid Metabolism (Acyl Glycine)	plasma_wave_1	277	1.072	0.369	34.422	280	1.034	0.259	25.048	0.774	0.518	0.412	0.615	0.447	0.348	0.537	0.039045376
CHEM_ID_100003686	N-palmitoylglycine	Lipid	Fatty Acid Metabolism (Acyl Glycine)	plasma_wave_2	271	1.092	0.495	45.33	268	1.004	0.23	22.908	0.794	0.594	0.494	0.685	0.745	0.687	0.794	0.035256626
CHEM_ID_100003686	N-palmitoylglycine	Lipid	Fatty Acid Metabolism (Acyl Glycine)	plasma_inter_wave	274	1.082	0.445	41.128	548	1.019	0.245	24.043	0.742	0.377	0.258	0.486	0.288	0.176	0.393	0.03726608
CHEM_ID_100015632	N-stearoyl-sphingadienine (d18:2/18:0)*	Lipid	Ceramides	plasma_wave_1	212	1.123	0.577	51.38	260	1.013	0.297	29.319	0.772	0.507	0.384	0.619	0.433	0.317	0.537	0.046606944
CHEM_ID_100015632	N-stearoyl-sphingadienine (d18:2/18:0)*	Lipid	Ceramides	plasma_wave_2	232	0.99	0.38	38.384	250	0.992	0.146	14.718	0.792	0.589	0.48	0.687	0.559	0.464	0.642	0.020756688
CHEM_ID_100015632	N-stearoyl-sphingadienine (d18:2/18:0)*	Lipid	Ceramides	plasma_inter_wave	204	1.059	0.496	46.837	510	1.003	0.235	23.43	0.76	0.458	0.327	0.577	0.36	0.234	0.474	0.036180798
CHEM_ID_1547	N-stearoyl-sphingosine (d18:1/18:0)*	Lipid	Ceramides	plasma_wave_1	278	0.942	0.336	35.669	280	1.001	0.078	7.792	0.828	0.715	0.629	0.79	0.66	0.589	0.722	0.008494591
CHEM_ID_1547	N-stearoyl-sphingosine (d18:1/18:0)*	Lipid	Ceramides	plasma_wave_2	278	0.983	0.33	33.571	272	1.005	0.062	6.169	0.807	0.644	0.551	0.728	0.624	0.546	0.69	0.00562116
CHEM_ID_1547	N-stearoyl-sphingosine (d18:1/18:0)*	Lipid	Ceramides	plasma_inter_wave	278	0.968	0.336	34.711	552	1.003	0.07	6.979	0.818	0.681	0.592	0.761	0.636	0.561	0.701	0.00705522
CHEM_ID_100001468	N1-methyl-2-pyridone-5-carboxamide	Cofactors and Vitamins	Nicotinate and Nicotinamide Metabolism	plasma_wave_1	278	0.994	0.675	67.907	280	0.997	0.063	6.319	0.776	0.525	0.42	0.622	0.389	0.284	0.484	0.005886727
CHEM_ID_100001468	N1-methyl-2-pyridone-5-carboxamide	Cofactors and Vitamins	Nicotinate and Nicotinamide Metabolism	plasma_wave_2	277	0.892	0.41	45.964	272	0.994	0.054	5.433	0.773	0.511	0.404	0.609	0.555	0.467	0.631	0.004318113
CHEM_ID_100001468	N1-methyl-2-pyridone-5-carboxamide	Cofactors and Vitamins	Nicotinate and Nicotinamide Metabolism	plasma_inter_wave	278	0.926	0.464	50.108	552	0.995	0.058	5.829	0.767	0.486	0.377	0.586	0.335	0.226	0.435	0.005019209
CHEM_ID_100001468	N1-methyl-2-pyridone-5-carboxamide	Cofactors and Vitamins	Nicotinate and Nicotinamide Metabolism	csf_wave_1	33	1.178	1.276	108.319	132	1.001	0.048	4.795	0.816	0.676	0.381	0.882	0.918	0.84	0.958	0.00318857
CHEM_ID_100001468	N1-methyl-2-pyridone-5-carboxamide	Cofactors and Vitamins	Nicotinate and Nicotinamide Metabolism	csf_wave_2	33	0.896	0.684	76.339	84	0.992	0.064	6.452	0.76	0.46	0.108	0.734	0.899	0.806	0.949	0.006122196
CHEM_ID_100001468	N1-methyl-2-pyridone-5-carboxamide	Cofactors and Vitamins	Nicotinate and Nicotinamide Metabolism	csf_inter_wave	33	1.043	1.08	103.547	216	0.997	0.055	5.517	0.75	0.414	0.053	0.701	0.236	-0.111	0.533	0.004466831
CHEM_ID_1242	N1-methyladenosine	Nucleotide	Purine Metabolism - Adenine containing	plasma_wave_1	278	0.959	0.165	17.205	280	0.992	0.126	12.702	0.811	0.658	0.566	0.74	0.652	0.579	0.715	0.017187472
CHEM_ID_1242	N1-methyladenosine	Nucleotide	Purine Metabolism - Adenine containing	plasma_wave_2	278	0.974	0.157	16.119	272	1.006	0.103	10.239	0.782	0.55	0.446	0.643	0.522	0.431	0.603	0.012826868
CHEM_ID_1242	N1-methyladenosine	Nucleotide	Purine Metabolism - Adenine containing	plasma_inter_wave	278	0.959	0.162	16.893	552	0.999	0.115	11.512	0.738	0.361	0.242	0.471	0.338	0.23	0.438	0.015080644
CHEM_ID_1242	N1-methyladenosine	Nucleotide	Purine Metabolism - Adenine containing	csf_wave_1	32	1.065	0.338	31.737	127	0.997	0.153	15.346	0.816	0.673	0.372	0.882	0.691	0.455	0.836	0.021868527
CHEM_ID_1242	N1-methyladenosine	Nucleotide	Purine Metabolism - Adenine containing	csf_wave_2	33	1.048	0.204	19.466	83	0.996	0.112	11.245	0.822	0.695	0.407	0.893	0.651	0.401	0.811	0.014607935
CHEM_ID_1242	N1-methyladenosine	Nucleotide	Purine Metabolism - Adenine containing	csf_inter_wave	33	1.049	0.263	25.071	210	0.996	0.138	13.855	0.776	0.523	0.186	0.78	0.565	0.28	0.759	0.019228795
CHEM_ID_100001409	N1-methylinosine	Nucleotide	Purine Metabolism - (Hypo)Xanthine/Inosine containing	plasma_wave_1	274	0.946	0.314	33.192	280	0.999	0.125	12.513	0.81	0.654	0.561	0.738	0.655	0.582	0.718	0.016852858
CHEM_ID_100001409	N1-methylinosine	Nucleotide	Purine Metabolism - (Hypo)Xanthine/Inosine containing	plasma_wave_2	269	0.975	0.295	30.256	269	1.008	0.151	14.98	0.823	0.7	0.611	0.778	0.685	0.616	0.744	0.021220544
CHEM_ID_100001409	N1-methylinosine	Nucleotide	Purine Metabolism - (Hypo)Xanthine/Inosine containing	plasma_inter_wave	272	0.959	0.307	32.013	549	1.004	0.138	13.745	0.787	0.57	0.467	0.663	0.587	0.503	0.66	0.019034046
CHEM_ID_100001409	N1-methylinosine	Nucleotide	Purine Metabolism - (Hypo)Xanthine/Inosine containing	csf_wave_1	33	0.954	0.304	31.866	128	0.994	0.106	10.664	0.851	0.786	0.532	0.945	0.806	0.643	0.899	0.013579307
CHEM_ID_100001409	N1-methylinosine	Nucleotide	Purine Metabolism - (Hypo)Xanthine/Inosine containing	csf_wave_2	29	1.031	0.282	27.352	79	1.015	0.206	20.296	0.781	0.544	0.186	0.808	0.557	0.245	0.764	0.030632226
CHEM_ID_100001409	N1-methylinosine	Nucleotide	Purine Metabolism - (Hypo)Xanthine/Inosine containing	csf_inter_wave	29	1.019	0.288	28.263	207	1.002	0.152	15.17	0.789	0.578	0.229	0.831	0.48	0.144	0.717	0.021556929
CHEM_ID_100001412	N2,N2-dimethylguanosine	Nucleotide	Purine Metabolism - Guanine containing	plasma_wave_1	278	0.951	0.203	21.346	280	0.992	0.111	11.19	0.845	0.767	0.689	0.835	0.739	0.681	0.788	0.014510561
CHEM_ID_100001412	N2,N2-dimethylguanosine	Nucleotide	Purine Metabolism - Guanine containing	plasma_wave_2	278	0.991	0.241	24.319	265	0.998	0.145	14.529	0.82	0.689	0.601	0.768	0.647	0.573	0.71	0.020422074
CHEM_ID_100001412	N2,N2-dimethylguanosine	Nucleotide	Purine Metabolism - Guanine containing	plasma_inter_wave	278	0.97	0.227	23.402	545	0.995	0.129	12.965	0.781	0.547	0.443	0.641	0.509	0.417	0.591	0.017653099
CHEM_ID_100001412	N2,N2-dimethylguanosine	Nucleotide	Purine Metabolism - Guanine containing	csf_wave_1	33	0.974	0.266	27.31	128	1.005	0.106	10.547	0.83	0.72	0.44	0.908	0.744	0.541	0.865	0.013372165
CHEM_ID_100001412	N2,N2-dimethylguanosine	Nucleotide	Purine Metabolism - Guanine containing	csf_wave_2	33	1.011	0.272	26.904	82	1.011	0.169	16.716	0.811	0.656	0.355	0.869	0.618	0.353	0.791	0.024294035
CHEM_ID_100001412	N2,N2-dimethylguanosine	Nucleotide	Purine Metabolism - Guanine containing	csf_inter_wave	33	1.01	0.265	26.238	210	1.007	0.134	13.307	0.804	0.633	0.324	0.854	0.584	0.305	0.77	0.018258591
CHEM_ID_100004575	N2,N5-diacetylornithine	Amino Acid	Urea cycle; Arginine and Proline Metabolism	plasma_wave_1	249	1.07	0.631	58.972	280	1.001	0.135	13.487	0.808	0.648	0.549	0.736	0.552	0.459	0.633	0.018577271
CHEM_ID_100004575	N2,N5-diacetylornithine	Amino Acid	Urea cycle; Arginine and Proline Metabolism	plasma_wave_2	269	1.01	0.593	58.713	272	1.007	0.086	8.54	0.821	0.691	0.601	0.771	0.532	0.441	0.613	0.009818884
CHEM_ID_100004575	N2,N5-diacetylornithine	Amino Acid	Urea cycle; Arginine and Proline Metabolism	plasma_inter_wave	255	1.056	0.646	61.174	552	1.004	0.113	11.255	0.806	0.639	0.54	0.727	0.472	0.371	0.562	0.01462564
CHEM_ID_100020545	N2-acetyl,N6,N6-dimethyllysine	Amino Acid	Lysine Metabolism	plasma_wave_1	215	1.422	1.039	73.066	280	0.996	0.096	9.639	0.938	0.963	0.921	0.989	0.929	0.908	0.945	0.011764602
CHEM_ID_100020545	N2-acetyl,N6,N6-dimethyllysine	Amino Acid	Lysine Metabolism	plasma_wave_2	234	1.323	1.098	82.993	267	1	0.243	24.3	0.919	0.936	0.886	0.972	0.869	0.834	0.897	0.037721084
CHEM_ID_100020545	N2-acetyl,N6,N6-dimethyllysine	Amino Acid	Lysine Metabolism	plasma_inter_wave	218	1.402	1.067	76.106	547	0.998	0.183	18.337	0.907	0.914	0.856	0.958	0.843	0.8	0.877	0.027163925
CHEM_ID_100020546	N2-acetyl,N6-methyllysine	Amino Acid	Lysine Metabolism	plasma_wave_1	254	1.262	1.328	105.23	280	0.99	0.112	11.313	0.94	0.965	0.928	0.989	0.943	0.927	0.955	0.014728325
CHEM_ID_100020546	N2-acetyl,N6-methyllysine	Amino Acid	Lysine Metabolism	plasma_wave_2	204	1.416	1.376	97.175	248	0.978	0.153	15.644	0.92	0.937	0.883	0.974	0.945	0.928	0.958	0.022396119
CHEM_ID_100020546	N2-acetyl,N6-methyllysine	Amino Acid	Lysine Metabolism	plasma_inter_wave	214	1.378	1.378	100	528	0.985	0.133	13.503	0.919	0.936	0.884	0.973	0.921	0.898	0.939	0.018605598
CHEM_ID_100001721	N2-acetyllysine	Amino Acid	Lysine Metabolism	plasma_wave_1	112	1.256	0.826	65.764	167	1.045	0.422	40.383	0.85	0.781	0.655	0.879	0.633	0.508	0.732	0.066195138
CHEM_ID_100001721	N2-acetyllysine	Amino Acid	Lysine Metabolism	plasma_wave_2	112	1.256	0.784	62.42	145	1.012	0.157	15.514	0.852	0.787	0.662	0.884	0.815	0.742	0.869	0.022165961
CHEM_ID_100001721	N2-acetyllysine	Amino Acid	Lysine Metabolism	plasma_inter_wave	58	1.325	0.737	55.623	312	1.03	0.327	31.748	0.786	0.565	0.328	0.756	0.484	0.26	0.659	0.050907353
CHEM_ID_100001413	N4-acetylcytidine	Nucleotide	Pyrimidine Metabolism - Cytidine containing	plasma_wave_1	238	1.044	0.523	50.096	270	0.998	0.179	17.936	0.803	0.63	0.526	0.722	0.707	0.638	0.766	0.026453977
CHEM_ID_100001413	N4-acetylcytidine	Nucleotide	Pyrimidine Metabolism - Cytidine containing	plasma_wave_2	264	0.928	0.469	50.539	271	1.018	0.193	18.959	0.833	0.731	0.646	0.806	0.812	0.766	0.849	0.028265142
CHEM_ID_100001413	N4-acetylcytidine	Nucleotide	Pyrimidine Metabolism - Cytidine containing	plasma_inter_wave	242	0.98	0.485	49.49	541	1.008	0.186	18.452	0.788	0.571	0.462	0.669	0.663	0.586	0.728	0.027367527
CHEM_ID_189	N6,N6,N6-trimethyllysine	Amino Acid	Lysine Metabolism	plasma_wave_1	278	1.093	0.496	45.38	280	1	0.088	8.8	0.786	0.563	0.461	0.655	0.316	0.206	0.418	0.010279199
CHEM_ID_189	N6,N6,N6-trimethyllysine	Amino Acid	Lysine Metabolism	plasma_wave_2	278	1.064	0.478	44.925	272	0.994	0.061	6.137	0.794	0.595	0.496	0.685	0.32	0.211	0.422	0.005564506
CHEM_ID_189	N6,N6,N6-trimethyllysine	Amino Acid	Lysine Metabolism	plasma_inter_wave	278	1.085	0.48	44.24	552	0.997	0.076	7.623	0.767	0.489	0.381	0.589	0.243	0.129	0.351	0.008195386
CHEM_ID_189	N6,N6,N6-trimethyllysine	Amino Acid	Lysine Metabolism	csf_wave_1	33	0.903	0.222	24.585	128	0.983	0.141	14.344	0.828	0.714	0.432	0.905	0.604	0.333	0.783	0.020094542
CHEM_ID_189	N6,N6,N6-trimethyllysine	Amino Acid	Lysine Metabolism	csf_wave_2	33	0.931	0.157	16.864	83	0.99	0.103	10.404	0.843	0.761	0.497	0.931	0.645	0.392	0.807	0.013118992
CHEM_ID_189	N6,N6,N6-trimethyllysine	Amino Acid	Lysine Metabolism	csf_inter_wave	33	0.918	0.169	18.41	211	0.986	0.127	12.88	0.787	0.568	0.242	0.811	0.516	0.214	0.727	0.017502611
CHEM_ID_100020417	N6,N6-dimethyllysine	Amino Acid	Lysine Metabolism	plasma_wave_1	269	1.095	0.553	50.502	280	1	0.106	10.6	0.918	0.934	0.888	0.969	0.915	0.893	0.932	0.013465999
CHEM_ID_100020417	N6,N6-dimethyllysine	Amino Acid	Lysine Metabolism	plasma_wave_2	274	1.094	0.527	48.172	272	0.997	0.049	4.915	0.911	0.923	0.874	0.96	0.942	0.927	0.954	0.003401023
CHEM_ID_100020417	N6,N6-dimethyllysine	Amino Acid	Lysine Metabolism	plasma_inter_wave	270	1.098	0.538	48.998	552	0.998	0.083	8.317	0.901	0.903	0.849	0.946	0.886	0.857	0.909	0.009424075
CHEM_ID_100001734	N6-acetyllysine	Amino Acid	Lysine Metabolism	plasma_wave_1	278	1.027	0.242	23.564	280	0.994	0.165	16.6	0.8	0.619	0.522	0.705	0.649	0.576	0.712	0.024088664
CHEM_ID_100001734	N6-acetyllysine	Amino Acid	Lysine Metabolism	plasma_wave_2	270	0.985	0.244	24.772	270	0.986	0.154	15.619	0.817	0.679	0.588	0.76	0.601	0.52	0.672	0.022351858
CHEM_ID_100001734	N6-acetyllysine	Amino Acid	Lysine Metabolism	plasma_inter_wave	273	1.008	0.239	23.71	550	0.99	0.16	16.162	0.759	0.452	0.339	0.555	0.447	0.347	0.537	0.023313209
CHEM_ID_100001415	N6-carbamoylthreonyladenosine	Nucleotide	Purine Metabolism - Adenine containing	plasma_wave_1	277	1.096	0.305	27.828	280	1.012	0.124	12.253	0.789	0.575	0.473	0.666	0.528	0.437	0.608	0.016392543
CHEM_ID_100001415	N6-carbamoylthreonyladenosine	Nucleotide	Purine Metabolism - Adenine containing	plasma_wave_2	277	0.968	0.204	21.074	272	0.995	0.081	8.141	0.826	0.709	0.623	0.785	0.686	0.618	0.744	0.009112476
CHEM_ID_100001415	N6-carbamoylthreonyladenosine	Nucleotide	Purine Metabolism - Adenine containing	plasma_inter_wave	278	1.029	0.271	26.336	552	1.003	0.105	10.469	0.751	0.417	0.303	0.523	0.424	0.322	0.516	0.01323407
CHEM_ID_100001415	N6-carbamoylthreonyladenosine	Nucleotide	Purine Metabolism - Adenine containing	csf_wave_1	32	1.026	0.422	41.131	128	1.066	0.325	30.488	0.814	0.666	0.363	0.878	0.492	0.178	0.715	0.048676593
CHEM_ID_100001415	N6-carbamoylthreonyladenosine	Nucleotide	Purine Metabolism - Adenine containing	csf_wave_2	27	1.043	0.404	38.734	80	0.992	0.265	26.714	0.758	0.449	0.051	0.751	0.259	-0.127	0.577	0.041994937
CHEM_ID_100001415	N6-carbamoylthreonyladenosine	Nucleotide	Purine Metabolism - Adenine containing	csf_inter_wave	29	1.046	0.395	37.763	208	1.038	0.305	29.383	0.781	0.544	0.186	0.808	0.436	0.089	0.688	0.046720252
CHEM_ID_100003415	N6-methyllysine	Amino Acid	Lysine Metabolism	csf_wave_1	33	0.886	0.867	97.856	128	0.996	0.092	9.237	0.937	0.96	0.817	0.999	0.979	0.958	0.99	0.011052883
CHEM_ID_100003415	N6-methyllysine	Amino Acid	Lysine Metabolism	csf_wave_2	33	0.952	0.921	96.744	83	1.005	0.09	8.955	0.951	0.976	0.853	0.994	0.972	0.943	0.986	0.010553618
CHEM_ID_100003415	N6-methyllysine	Amino Acid	Lysine Metabolism	csf_inter_wave	33	0.915	0.894	97.705	211	1	0.091	9.1	0.928	0.949	0.794	1	0.954	0.91	0.977	0.010810332
CHEM_ID_100001664	N6-succinyladenosine	Nucleotide	Purine Metabolism - Adenine containing	plasma_wave_1	147	1.159	0.523	45.125	196	1.007	0.191	18.967	0.75	0.415	0.255	0.559	0.642	0.536	0.728	0.028279305
CHEM_ID_100001664	N6-succinyladenosine	Nucleotide	Purine Metabolism - Adenine containing	plasma_wave_2	216	1.014	0.296	29.191	223	0.999	0.173	17.317	0.77	0.499	0.376	0.611	0.607	0.516	0.685	0.025358072
CHEM_ID_100001664	N6-succinyladenosine	Nucleotide	Purine Metabolism - Adenine containing	plasma_inter_wave	142	1.092	0.451	41.3	419	1.003	0.182	18.146	0.717	0.263	0.085	0.424	0.489	0.353	0.605	0.026825771
CHEM_ID_100001664	N6-succinyladenosine	Nucleotide	Purine Metabolism - Adenine containing	csf_wave_1	33	1.073	0.325	30.289	132	0.999	0.099	9.91	0.901	0.903	0.712	0.993	0.854	0.724	0.925	0.012244392
CHEM_ID_100001664	N6-succinyladenosine	Nucleotide	Purine Metabolism - Adenine containing	csf_wave_2	33	1	0.231	23.1	84	0.993	0.097	9.768	0.855	0.796	0.547	0.95	0.736	0.529	0.86	0.011992989
CHEM_ID_100001664	N6-succinyladenosine	Nucleotide	Purine Metabolism - Adenine containing	csf_inter_wave	33	1.047	0.29	27.698	216	0.997	0.098	9.829	0.838	0.747	0.477	0.923	0.736	0.529	0.86	0.012100986
CHEM_ID_100005384	O-sulfo-tyrosine	Xenobiotics	Chemical	plasma_wave_1	278	1.133	0.344	30.362	280	0.997	0.096	9.629	0.791	0.584	0.484	0.674	0.59	0.508	0.662	0.011746897
CHEM_ID_100005384	O-sulfo-tyrosine	Xenobiotics	Chemical	plasma_wave_2	278	1.031	0.248	24.054	272	0.998	0.068	6.814	0.854	0.792	0.717	0.856	0.763	0.709	0.808	0.006763097
CHEM_ID_100005384	O-sulfo-tyrosine	Xenobiotics	Chemical	plasma_inter_wave	278	1.083	0.299	27.608	552	0.998	0.084	8.417	0.776	0.523	0.417	0.619	0.584	0.5	0.656	0.009601119
CHEM_ID_100005384	O-sulfo-tyrosine	Xenobiotics	Chemical	csf_wave_1	33	1.156	0.371	32.093	132	1.001	0.081	8.092	0.805	0.636	0.329	0.856	0.571	0.287	0.762	0.009025725
CHEM_ID_100005384	O-sulfo-tyrosine	Xenobiotics	Chemical	csf_wave_2	33	1.05	0.194	18.476	84	1.001	0.096	9.59	0.812	0.663	0.364	0.873	0.589	0.313	0.774	0.01167785
CHEM_ID_100005384	O-sulfo-tyrosine	Xenobiotics	Chemical	csf_inter_wave	33	1.089	0.277	25.436	216	1.001	0.087	8.691	0.798	0.612	0.297	0.84	0.537	0.242	0.741	0.010086221
CHEM_ID_35	S-1-pyrroline-5-carboxylate	Amino Acid	Glutamate Metabolism	plasma_wave_1	277	0.98	0.295	30.102	280	0.997	0.133	13.34	0.78	0.54	0.436	0.635	0.557	0.47	0.633	0.018317016
CHEM_ID_35	S-1-pyrroline-5-carboxylate	Amino Acid	Glutamate Metabolism	plasma_wave_2	266	1.054	0.315	29.886	270	0.994	0.162	16.298	0.765	0.478	0.366	0.581	0.48	0.381	0.567	0.02355399
CHEM_ID_35	S-1-pyrroline-5-carboxylate	Amino Acid	Glutamate Metabolism	plasma_inter_wave	271	0.999	0.293	29.329	550	0.996	0.148	14.859	0.761	0.461	0.348	0.564	0.487	0.391	0.573	0.02100632
CHEM_ID_35	S-1-pyrroline-5-carboxylate	Amino Acid	Glutamate Metabolism	csf_wave_1	33	0.989	0.315	31.85	128	0.993	0.104	10.473	0.869	0.834	0.602	0.968	0.844	0.708	0.92	0.013241152
CHEM_ID_35	S-1-pyrroline-5-carboxylate	Amino Acid	Glutamate Metabolism	csf_wave_2	32	1.113	0.357	32.075	83	0.997	0.157	15.747	0.77	0.501	0.152	0.767	0.303	-0.046	0.586	0.022578475
CHEM_ID_35	S-1-pyrroline-5-carboxylate	Amino Acid	Glutamate Metabolism	csf_inter_wave	33	1.071	0.368	34.36	211	0.994	0.127	12.777	0.777	0.531	0.195	0.785	0.611	0.343	0.787	0.017320256
CHEM_ID_197	S-adenosylhomocysteine (SAH)	Amino Acid	Methionine - Cysteine - SAM and Taurine Metabolism	plasma_wave_1	168	1.039	0.399	38.402	200	1.009	0.158	15.659	0.793	0.59	0.461	0.704	0.5	0.378	0.606	0.022422676
CHEM_ID_197	S-adenosylhomocysteine (SAH)	Amino Acid	Methionine - Cysteine - SAM and Taurine Metabolism	plasma_wave_2	265	0.906	0.291	32.119	270	1	0.099	9.9	0.806	0.638	0.541	0.725	0.555	0.466	0.633	0.012226688
CHEM_ID_197	S-adenosylhomocysteine (SAH)	Amino Acid	Methionine - Cysteine - SAM and Taurine Metabolism	plasma_inter_wave	192	0.964	0.35	36.307	470	1.003	0.128	12.762	0.764	0.476	0.343	0.597	0.443	0.322	0.55	0.017293699
CHEM_ID_100004509	S-allylcysteine	Xenobiotics	Food Component/Plant	plasma_wave_1	201	1.49	2.552	171.275	280	0.997	0.082	8.225	0.683	0.086	-0.073	0.236	0.097	-0.042	0.232	0.009261194
CHEM_ID_100004509	S-allylcysteine	Xenobiotics	Food Component/Plant	plasma_wave_2	223	1.17	1.622	138.632	272	0.995	0.069	6.935	0.692	0.133	-0.015	0.272	0.083	-0.049	0.211	0.006977321
CHEM_ID_100004509	S-allylcysteine	Xenobiotics	Food Component/Plant	plasma_inter_wave	214	1.162	1.418	122.031	552	0.996	0.076	7.631	0.706	0.207	0.061	0.344	0.036	-0.098	0.169	0.00820955
CHEM_ID_100002749	S-methylcysteine	Amino Acid	Methionine - Cysteine - SAM and Taurine Metabolism	plasma_wave_1	278	1.044	0.653	62.548	280	0.993	0.1	10.07	0.747	0.402	0.286	0.509	0.26	0.147	0.366	0.012527663
CHEM_ID_100002749	S-methylcysteine	Amino Acid	Methionine - Cysteine - SAM and Taurine Metabolism	plasma_wave_2	278	1.039	0.563	54.187	272	0.995	0.071	7.136	0.741	0.372	0.254	0.481	0.276	0.163	0.381	0.00733318
CHEM_ID_100002749	S-methylcysteine	Amino Acid	Methionine - Cysteine - SAM and Taurine Metabolism	plasma_inter_wave	278	1.038	0.608	58.574	552	0.994	0.087	8.753	0.737	0.357	0.238	0.467	0.217	0.102	0.326	0.010195988
CHEM_ID_100002927	S-methylcysteine sulfoxide	Amino Acid	Methionine - Cysteine - SAM and Taurine Metabolism	plasma_wave_1	278	1.108	1.039	93.773	280	1.002	0.059	5.888	0.759	0.454	0.342	0.557	0.175	0.059	0.287	0.005123666
CHEM_ID_100002927	S-methylcysteine sulfoxide	Amino Acid	Methionine - Cysteine - SAM and Taurine Metabolism	plasma_wave_2	278	1.066	0.897	84.146	272	1.007	0.1	9.93	0.754	0.431	0.318	0.536	0.226	0.112	0.335	0.012279801
CHEM_ID_100002927	S-methylcysteine sulfoxide	Amino Acid	Methionine - Cysteine - SAM and Taurine Metabolism	plasma_inter_wave	278	1.069	0.898	84.004	552	1.005	0.082	8.159	0.752	0.424	0.31	0.529	0.229	0.115	0.338	0.009144344
CHEM_ID_100002183	S-methylmethionine	Amino Acid	Methionine - Cysteine - SAM and Taurine Metabolism	plasma_wave_1	115	2.004	2.453	122.405	279	0.999	0.169	16.917	0.706	0.205	0.002	0.39	0.075	-0.109	0.254	0.024649895
CHEM_ID_100002183	S-methylmethionine	Amino Acid	Methionine - Cysteine - SAM and Taurine Metabolism	plasma_wave_2	116	1.738	1.868	107.48	264	1.021	0.17	16.65	0.718	0.264	0.067	0.442	0.27	0.093	0.431	0.024177186
CHEM_ID_100002183	S-methylmethionine	Amino Acid	Methionine - Cysteine - SAM and Taurine Metabolism	plasma_inter_wave	107	1.828	1.777	97.21	543	1.009	0.17	16.848	0.705	0.203	-0.008	0.394	0.116	-0.074	0.299	0.024527734
CHEM_ID_999907765	X-07765	Unnamed		plasma_wave_1	275	0.836	0.922	110.287	280	0.997	0.062	6.219	0.73	0.323	0.201	0.437	0.325	0.216	0.427	0.005709683
CHEM_ID_999907765	X-07765	Unnamed		plasma_wave_2	276	0.742	1.001	134.906	272	1	0.073	7.3	0.733	0.337	0.217	0.45	0.242	0.127	0.35	0.007623533
CHEM_ID_999907765	X-07765	Unnamed		plasma_inter_wave	274	0.803	0.9	112.08	552	0.999	0.068	6.807	0.74	0.368	0.249	0.478	0.272	0.159	0.378	0.006750704
CHEM_ID_999910457	X-10457	Unnamed		csf_wave_1	33	0.984	0.306	31.098	128	1.005	0.117	11.642	0.895	0.892	0.693	0.99	0.87	0.754	0.934	0.015310801
CHEM_ID_999910457	X-10457	Unnamed		csf_wave_2	33	0.933	0.318	34.084	83	0.991	0.264	26.64	0.74	0.367	-0.004	0.665	0.398	0.069	0.649	0.041863924
CHEM_ID_999910457	X-10457	Unnamed		csf_inter_wave	33	0.971	0.311	32.029	211	1	0.188	18.8	0.798	0.612	0.297	0.84	0.582	0.303	0.769	0.027983641
CHEM_ID_999910458	X-10458	Unnamed		plasma_wave_1	211	1.532	0.756	49.347	225	0.994	0.315	31.69	0.794	0.594	0.48	0.696	0.522	0.416	0.613	0.050804667
CHEM_ID_999910458	X-10458	Unnamed		plasma_wave_2	262	1.05	0.364	34.667	262	0.997	0.225	22.568	0.754	0.431	0.314	0.538	0.517	0.423	0.601	0.034654675
CHEM_ID_999910458	X-10458	Unnamed		plasma_inter_wave	219	1.259	0.559	44.4	487	0.996	0.27	27.108	0.691	0.129	-0.021	0.269	0.168	0.036	0.294	0.042692492
CHEM_ID_999911299	X-11299	Unnamed		plasma_wave_1	277	0.987	1.329	134.65	280	0.995	0.059	5.93	0.739	0.365	0.247	0.475	0.166	0.049	0.278	0.005198024
CHEM_ID_999911299	X-11299	Unnamed		plasma_wave_2	278	1.068	1.196	111.985	272	0.998	0.054	5.411	0.747	0.402	0.287	0.509	0.219	0.105	0.328	0.004279164
CHEM_ID_999911299	X-11299	Unnamed		plasma_inter_wave	278	0.988	1.347	136.336	552	0.997	0.057	5.717	0.756	0.441	0.328	0.544	0.658	0.586	0.72	0.00482092
CHEM_ID_999911308	X-11308	Unnamed		plasma_wave_1	278	1.033	0.499	48.306	280	0.997	0.1	10.03	0.895	0.893	0.837	0.938	0.893	0.867	0.915	0.012456845
CHEM_ID_999911308	X-11308	Unnamed		plasma_wave_2	278	0.98	0.453	46.224	272	0.992	0.073	7.359	0.888	0.877	0.818	0.925	0.85	0.814	0.88	0.007727989
CHEM_ID_999911308	X-11308	Unnamed		plasma_inter_wave	278	0.995	0.467	46.935	552	0.995	0.088	8.844	0.868	0.83	0.761	0.887	0.816	0.772	0.852	0.010357099
CHEM_ID_999911315	X-11315	Unnamed		plasma_wave_1	275	1.077	0.525	48.747	280	0.996	0.102	10.241	0.839	0.75	0.669	0.821	0.721	0.659	0.774	0.012830409
CHEM_ID_999911315	X-11315	Unnamed		plasma_wave_2	276	1.188	0.66	55.556	272	1.016	0.124	12.205	0.841	0.757	0.676	0.826	0.617	0.539	0.685	0.016307562
CHEM_ID_999911315	X-11315	Unnamed		plasma_inter_wave	275	1.118	0.562	50.268	552	1.006	0.114	11.332	0.834	0.735	0.651	0.808	0.617	0.538	0.685	0.014761964
CHEM_ID_999911372	X-11372	Unnamed		plasma_wave_1	278	0.944	0.385	40.784	280	0.98	0.14	14.286	0.868	0.829	0.761	0.887	0.839	0.801	0.871	0.019991856
CHEM_ID_999911372	X-11372	Unnamed		plasma_wave_2	278	1.025	0.429	41.854	272	0.99	0.11	11.111	0.863	0.818	0.748	0.878	0.775	0.723	0.818	0.014370696
CHEM_ID_999911372	X-11372	Unnamed		plasma_inter_wave	278	0.992	0.396	39.919	552	0.984	0.126	12.805	0.847	0.774	0.697	0.841	0.741	0.683	0.79	0.017369828
CHEM_ID_999911378	X-11378	Unnamed		plasma_wave_1	248	0.986	0.509	51.623	267	1.059	0.309	29.178	0.861	0.814	0.738	0.877	0.767	0.711	0.814	0.046357311
CHEM_ID_999911378	X-11378	Unnamed		plasma_wave_2	276	0.911	0.446	48.957	271	1.006	0.232	23.062	0.848	0.775	0.698	0.842	0.737	0.678	0.786	0.035529274
CHEM_ID_999911378	X-11378	Unnamed		plasma_inter_wave	260	0.933	0.47	50.375	538	1.032	0.274	26.55	0.796	0.602	0.5	0.693	0.571	0.483	0.648	0.041704584
CHEM_ID_999911381	X-11381	Unnamed		plasma_wave_1	278	1.174	0.495	42.164	280	0.994	0.077	7.746	0.883	0.865	0.804	0.916	0.865	0.832	0.892	0.008413151
CHEM_ID_999911381	X-11381	Unnamed		plasma_wave_2	278	0.99	0.453	45.758	272	0.998	0.055	5.511	0.882	0.865	0.803	0.916	0.898	0.872	0.918	0.004456208
CHEM_ID_999911381	X-11381	Unnamed		plasma_inter_wave	278	1.089	0.472	43.343	552	0.996	0.067	6.727	0.872	0.842	0.775	0.897	0.866	0.833	0.892	0.006609068
CHEM_ID_999911444	X-11444	Unnamed		plasma_wave_1	277	1.04	0.445	42.788	280	0.994	0.065	6.539	0.846	0.771	0.693	0.838	0.691	0.624	0.748	0.006276225
CHEM_ID_999911444	X-11444	Unnamed		plasma_wave_2	278	0.995	0.42	42.211	272	1.001	0.077	7.692	0.837	0.743	0.662	0.814	0.687	0.619	0.744	0.008317547
CHEM_ID_999911444	X-11444	Unnamed		plasma_inter_wave	278	1.008	0.417	41.369	552	0.998	0.071	7.114	0.832	0.729	0.645	0.802	0.683	0.615	0.741	0.00729423
CHEM_ID_999911470	X-11470	Unnamed		plasma_wave_1	272	1.191	0.585	49.118	280	0.994	0.072	7.243	0.833	0.731	0.647	0.805	0.668	0.596	0.729	0.007522617
CHEM_ID_999911470	X-11470	Unnamed		plasma_wave_2	265	1.119	0.578	51.653	267	1.005	0.083	8.259	0.834	0.733	0.648	0.808	0.557	0.468	0.634	0.009321389
CHEM_ID_999911470	X-11470	Unnamed		plasma_inter_wave	265	1.166	0.594	50.943	547	0.999	0.077	7.708	0.808	0.646	0.55	0.732	0.524	0.431	0.606	0.008345874
CHEM_ID_999911478	X-11478	Unnamed		plasma_wave_1	278	1.027	0.69	67.186	280	0.986	0.097	9.838	0.772	0.509	0.402	0.607	0.402	0.299	0.496	0.01211692
CHEM_ID_999911478	X-11478	Unnamed		plasma_wave_2	278	0.943	0.533	56.522	272	1.006	0.103	10.239	0.757	0.444	0.331	0.547	0.38	0.274	0.476	0.012826868
CHEM_ID_999911478	X-11478	Unnamed		plasma_inter_wave	278	0.973	0.56	57.554	552	0.996	0.101	10.141	0.781	0.544	0.441	0.639	0.522	0.431	0.602	0.012653365
CHEM_ID_999911483	X-11483	Unnamed		plasma_wave_1	268	1.098	1.934	176.138	280	0.994	0.067	6.74	0.734	0.341	0.218	0.454	0.036	-0.084	0.155	0.006632084
CHEM_ID_999911483	X-11483	Unnamed		plasma_wave_2	274	1.157	1.54	133.103	272	0.999	0.058	5.806	0.75	0.415	0.3	0.522	0.146	0.029	0.26	0.004978489
CHEM_ID_999911483	X-11483	Unnamed		plasma_inter_wave	273	1.125	2.079	184.8	552	0.997	0.063	6.319	0.768	0.491	0.382	0.591	0.832	0.791	0.865	0.005886727
CHEM_ID_999911612	X-11612	Unnamed		csf_wave_1	32	1.11	0.396	35.676	131	0.997	0.122	12.237	0.818	0.68	0.382	0.887	0.627	0.36	0.798	0.016364216
CHEM_ID_999911612	X-11612	Unnamed		csf_wave_2	33	1.065	0.264	24.789	83	0.995	0.105	10.553	0.816	0.676	0.381	0.882	0.646	0.394	0.808	0.013382788
CHEM_ID_999911612	X-11612	Unnamed		csf_inter_wave	33	1.065	0.317	29.765	214	0.996	0.116	11.647	0.791	0.583	0.261	0.821	0.467	0.153	0.696	0.015319654
CHEM_ID_999911632	X-11632	Unnamed		plasma_wave_1	129	1.21	0.416	34.38	220	1.021	0.239	23.408	0.755	0.435	0.265	0.585	0.363	0.204	0.504	0.036141848
CHEM_ID_999911632	X-11632	Unnamed		plasma_wave_2	220	0.92	0.274	29.783	237	0.997	0.142	14.243	0.745	0.39	0.259	0.511	0.378	0.259	0.486	0.019915727
CHEM_ID_999911632	X-11632	Unnamed		plasma_inter_wave	146	1.066	0.378	35.46	459	1.008	0.195	19.345	0.709	0.222	0.044	0.386	0.251	0.093	0.397	0.028948533
CHEM_ID_999911787	X-11787	Unnamed		plasma_wave_1	278	1.035	0.196	18.937	280	0.99	0.07	7.071	0.847	0.773	0.696	0.84	0.632	0.555	0.697	0.007218101
CHEM_ID_999911787	X-11787	Unnamed		plasma_wave_2	278	1.015	0.2	19.704	272	0.986	0.082	8.316	0.801	0.622	0.525	0.708	0.589	0.506	0.66	0.009422304
CHEM_ID_999911787	X-11787	Unnamed		plasma_inter_wave	278	1.019	0.197	19.333	552	0.988	0.076	7.692	0.805	0.638	0.543	0.722	0.556	0.469	0.632	0.008317547
CHEM_ID_999911787	X-11787	Unnamed		csf_wave_1	27	1.034	0.375	36.267	107	1.065	0.325	30.516	0.672	0.031	-0.439	0.433	-0.041	-0.408	0.338	0.048726165
CHEM_ID_999911787	X-11787	Unnamed		csf_wave_2	33	1.036	0.195	18.822	83	0.992	0.096	9.677	0.782	0.55	0.219	0.798	0.636	0.379	0.802	0.011831879
CHEM_ID_999911787	X-11787	Unnamed		csf_inter_wave	30	1.082	0.371	34.288	190	1.033	0.254	24.589	0.717	0.261	-0.149	0.598	0.3	-0.062	0.592	0.038232743
CHEM_ID_999911795	X-11795	Unnamed		plasma_wave_1	278	0.911	0.746	81.888	280	1.001	0.069	6.893	0.815	0.67	0.58	0.751	0.562	0.476	0.637	0.006902962
CHEM_ID_999911795	X-11795	Unnamed		plasma_wave_2	278	0.955	1.067	111.728	272	0.998	0.164	16.433	0.808	0.646	0.553	0.73	0.565	0.479	0.64	0.023793
CHEM_ID_999911795	X-11795	Unnamed		plasma_inter_wave	278	0.95	0.888	93.474	552	1	0.125	12.5	0.811	0.658	0.566	0.74	0.625	0.548	0.692	0.016829843
CHEM_ID_999911795	X-11795	Unnamed		csf_wave_1	32	1.155	0.762	65.974	128	0.997	0.091	9.127	0.805	0.638	0.326	0.86	0.709	0.483	0.846	0.010858134
CHEM_ID_999911795	X-11795	Unnamed		csf_wave_2	31	1.674	1.781	106.392	83	1.035	0.288	27.826	0.82	0.69	0.389	0.895	0.721	0.497	0.855	0.04396367
CHEM_ID_999911795	X-11795	Unnamed		csf_inter_wave	33	1.444	1.581	109.488	211	1.012	0.194	19.17	0.8	0.619	0.306	0.845	0.389	0.057	0.643	0.028638705
CHEM_ID_999911843	X-11843	Unnamed		plasma_wave_1	202	1.351	1.667	123.39	280	0.993	0.076	7.654	0.805	0.637	0.525	0.735	0.481	0.367	0.58	0.00825027
CHEM_ID_999911843	X-11843	Unnamed		plasma_wave_2	236	1.151	1.513	131.451	272	0.999	0.049	4.905	0.824	0.702	0.606	0.784	0.71	0.64	0.768	0.003383319
CHEM_ID_999911843	X-11843	Unnamed		plasma_inter_wave	211	1.246	1.473	118.218	552	0.996	0.064	6.426	0.815	0.671	0.566	0.763	0.64	0.552	0.713	0.006076165
CHEM_ID_999911847	X-11847	Unnamed		plasma_wave_1	203	1.518	2.449	161.331	280	1.001	0.096	9.59	0.741	0.373	0.234	0.5	0.358	0.232	0.472	0.01167785
CHEM_ID_999911847	X-11847	Unnamed		plasma_wave_2	206	1.774	3.017	170.068	271	1.011	0.132	13.056	0.765	0.48	0.352	0.596	0.435	0.317	0.539	0.01781421
CHEM_ID_999911847	X-11847	Unnamed		plasma_inter_wave	197	1.735	2.703	155.793	551	1.006	0.115	11.431	0.745	0.393	0.254	0.52	0.291	0.158	0.414	0.014937238
CHEM_ID_999911849	X-11849	Unnamed		plasma_wave_1	231	1.333	1.905	142.911	280	0.99	0.087	8.788	0.764	0.474	0.353	0.584	0.341	0.221	0.45	0.010257954
CHEM_ID_999911849	X-11849	Unnamed		plasma_wave_2	229	1.437	2.223	154.697	272	1.004	0.097	9.661	0.765	0.479	0.358	0.589	0.547	0.45	0.632	0.011803552
CHEM_ID_999911849	X-11849	Unnamed		plasma_inter_wave	233	1.419	2.073	146.089	552	0.997	0.092	9.228	0.765	0.478	0.358	0.587	0.25	0.126	0.367	0.011036949
CHEM_ID_999911850	X-11850	Unnamed		plasma_wave_1	230	1.225	1.607	131.184	280	0.993	0.064	6.445	0.829	0.717	0.623	0.799	0.504	0.401	0.595	0.006109803
CHEM_ID_999911850	X-11850	Unnamed		plasma_wave_2	239	1.191	1.516	127.288	272	1	0.066	6.6	0.829	0.719	0.627	0.799	0.696	0.625	0.756	0.006384222
CHEM_ID_999911850	X-11850	Unnamed		plasma_inter_wave	237	1.142	1.416	123.993	552	0.996	0.065	6.526	0.822	0.697	0.601	0.78	0.598	0.509	0.674	0.006253209
CHEM_ID_999911852	X-11852	Unnamed		plasma_wave_1	190	1.387	3.04	219.178	280	0.996	0.095	9.538	0.701	0.18	0.022	0.327	0.061	-0.082	0.201	0.011585787
CHEM_ID_999911852	X-11852	Unnamed		plasma_wave_2	255	0.835	1.92	229.94	272	1.004	0.065	6.474	0.732	0.33	0.204	0.447	0.216	0.096	0.33	0.006161146
CHEM_ID_999911852	X-11852	Unnamed		plasma_inter_wave	213	1.185	2.753	232.321	552	1	0.081	8.1	0.7	0.176	0.027	0.316	0.057	-0.078	0.19	0.009039888
CHEM_ID_999911858	X-11858	Unnamed		plasma_wave_1	122	2.721	6.526	239.838	280	0.999	0.105	10.511	0.713	0.242	0.049	0.418	0.007	-0.17	0.184	0.013308429
CHEM_ID_999911858	X-11858	Unnamed		plasma_wave_2	150	2.499	5.472	218.968	271	0.996	0.089	8.936	0.746	0.397	0.236	0.541	0.29	0.137	0.43	0.010519979
CHEM_ID_999911858	X-11858	Unnamed		plasma_inter_wave	140	2.593	6.203	239.221	551	0.998	0.098	9.82	0.739	0.365	0.196	0.517	0.364	0.212	0.5	0.012085052
CHEM_ID_999911880	X-11880	Unnamed		plasma_wave_1	278	0.919	0.408	44.396	280	1.003	0.13	12.961	0.838	0.746	0.664	0.816	0.771	0.718	0.814	0.017646017
CHEM_ID_999911880	X-11880	Unnamed		plasma_wave_2	278	1.017	0.475	46.706	272	0.996	0.12	12.048	0.844	0.766	0.687	0.834	0.743	0.685	0.791	0.016029602
CHEM_ID_999911880	X-11880	Unnamed		plasma_inter_wave	278	0.977	0.435	44.524	552	0.999	0.125	12.513	0.818	0.681	0.591	0.76	0.688	0.621	0.745	0.016852858
CHEM_ID_999912007	X-12007	Unnamed		plasma_wave_1	222	1.136	1.198	105.458	280	1.007	0.148	14.697	0.747	0.402	0.273	0.522	0.371	0.252	0.479	0.020719509
CHEM_ID_999912007	X-12007	Unnamed		plasma_wave_2	230	1.127	1.193	105.856	272	1.003	0.128	12.762	0.749	0.411	0.284	0.527	0.257	0.133	0.374	0.017293699
CHEM_ID_999912007	X-12007	Unnamed		plasma_inter_wave	216	1.122	1.123	100.089	552	1.005	0.139	13.831	0.717	0.262	0.12	0.394	0.097	-0.037	0.227	0.019186304
CHEM_ID_999912013	X-12013	Unnamed		plasma_wave_1	145	1.886	2.052	108.802	280	0.986	0.132	13.387	0.806	0.639	0.505	0.753	0.492	0.358	0.606	0.018400227
CHEM_ID_999912013	X-12013	Unnamed		plasma_wave_2	178	1.549	1.887	121.821	271	0.983	0.259	26.348	0.807	0.642	0.522	0.745	0.61	0.509	0.694	0.041346954
CHEM_ID_999912013	X-12013	Unnamed		plasma_inter_wave	151	1.723	1.855	107.661	551	0.984	0.205	20.833	0.803	0.628	0.495	0.742	0.576	0.459	0.674	0.031582954
CHEM_ID_999912026	X-12026	Unnamed		plasma_wave_1	278	1.103	0.349	31.641	280	0.998	0.096	9.619	0.838	0.745	0.664	0.816	0.73	0.67	0.781	0.011729193
CHEM_ID_999912026	X-12026	Unnamed		plasma_wave_2	278	1.066	0.314	29.456	272	0.997	0.098	9.829	0.839	0.748	0.667	0.819	0.734	0.675	0.784	0.012100986
CHEM_ID_999912026	X-12026	Unnamed		plasma_inter_wave	278	1.085	0.333	30.691	552	0.998	0.097	9.719	0.819	0.685	0.596	0.764	0.663	0.591	0.724	0.011906237
CHEM_ID_999912100	X-12100	Unnamed		plasma_wave_1	278	1.005	0.216	21.493	280	0.993	0.086	8.661	0.794	0.595	0.496	0.684	0.601	0.52	0.671	0.010033107
CHEM_ID_999912100	X-12100	Unnamed		plasma_wave_2	278	1.004	0.201	20.02	272	1.001	0.066	6.593	0.823	0.699	0.612	0.776	0.669	0.598	0.729	0.006371829
CHEM_ID_999912100	X-12100	Unnamed		plasma_inter_wave	278	1.008	0.203	20.139	552	0.997	0.077	7.723	0.778	0.533	0.428	0.628	0.487	0.392	0.571	0.008372431
CHEM_ID_999912100	X-12100	Unnamed		csf_wave_1	32	0.935	0.387	41.39	128	0.999	0.128	12.813	0.806	0.642	0.33	0.862	0.572	0.284	0.765	0.017383992
CHEM_ID_999912100	X-12100	Unnamed		csf_wave_2	33	1.001	0.252	25.175	83	1.004	0.101	10.06	0.816	0.676	0.381	0.882	0.649	0.398	0.81	0.012509959
CHEM_ID_999912100	X-12100	Unnamed		csf_inter_wave	33	0.973	0.308	31.655	211	1.001	0.118	11.788	0.785	0.561	0.233	0.806	0.627	0.366	0.797	0.015569286
CHEM_ID_999912101	X-12101	Unnamed		plasma_wave_1	277	0.937	0.776	82.818	280	0.992	0.082	8.266	0.803	0.631	0.535	0.716	0.491	0.396	0.575	0.009333782
CHEM_ID_999912101	X-12101	Unnamed		plasma_wave_2	276	0.983	0.713	72.533	272	0.994	0.062	6.237	0.778	0.534	0.429	0.63	0.405	0.301	0.499	0.005741551
CHEM_ID_999912101	X-12101	Unnamed		plasma_inter_wave	276	0.957	0.685	71.578	552	0.993	0.073	7.351	0.795	0.599	0.5	0.688	0.495	0.401	0.579	0.007713825
CHEM_ID_999912101	X-12101	Unnamed		csf_wave_1	33	1.015	0.522	51.429	128	0.996	0.121	12.149	0.74	0.367	-0.004	0.665	0.485	0.175	0.707	0.016208417
CHEM_ID_999912101	X-12101	Unnamed		csf_wave_2	33	1.147	0.452	39.407	83	0.992	0.108	10.887	0.816	0.676	0.381	0.882	0.65	0.4	0.811	0.013974116
CHEM_ID_999912101	X-12101	Unnamed		csf_inter_wave	33	1.126	0.497	44.139	211	0.994	0.116	11.67	0.738	0.358	-0.014	0.659	0.719	0.503	0.851	0.015360374
CHEM_ID_999912104	X-12104	Unnamed		plasma_wave_1	163	1.066	0.542	50.844	197	0.998	0.298	29.86	0.754	0.432	0.282	0.567	0.398	0.261	0.52	0.047564754
CHEM_ID_999912104	X-12104	Unnamed		plasma_wave_2	151	1.187	0.567	47.767	161	1.039	0.332	31.954	0.745	0.391	0.231	0.535	0.341	0.193	0.475	0.051272064
CHEM_ID_999912104	X-12104	Unnamed		plasma_inter_wave	112	1.166	0.619	53.087	358	1.016	0.314	30.906	0.738	0.359	0.168	0.529	0.317	0.14	0.474	0.049416639
CHEM_ID_999912104	X-12104	Unnamed		csf_wave_1	33	0.988	0.276	27.935	132	1.002	0.07	6.986	0.767	0.488	0.142	0.755	0.481	0.17	0.705	0.007067613
CHEM_ID_999912104	X-12104	Unnamed		csf_wave_2	30	1.003	0.252	25.125	82	1.007	0.155	15.392	0.795	0.601	0.265	0.842	0.489	0.163	0.719	0.021949967
CHEM_ID_999912104	X-12104	Unnamed		csf_inter_wave	31	0.981	0.257	26.198	214	1.004	0.11	10.956	0.804	0.634	0.314	0.86	0.7	0.465	0.843	0.014096277
CHEM_ID_999912112	X-12112	Unnamed		plasma_wave_1	263	1.23	1.03	83.74	280	1.008	0.168	16.667	0.906	0.914	0.862	0.955	0.831	0.789	0.865	0.024207284
CHEM_ID_999912112	X-12112	Unnamed		plasma_wave_2	239	1.183	0.986	83.347	254	1.003	0.343	34.197	0.879	0.857	0.788	0.913	0.767	0.71	0.815	0.055243171
CHEM_ID_999912112	X-12112	Unnamed		plasma_inter_wave	249	1.216	1.033	84.951	534	1.006	0.266	26.441	0.875	0.847	0.778	0.904	0.8	0.751	0.841	0.041511605
CHEM_ID_999912117	X-12117	Unnamed		plasma_wave_1	268	0.941	0.462	49.097	280	0.995	0.125	12.563	0.841	0.756	0.675	0.827	0.74	0.681	0.79	0.016941381
CHEM_ID_999912117	X-12117	Unnamed		plasma_wave_2	179	1.204	0.664	55.15	248	0.994	0.191	19.215	0.82	0.687	0.575	0.784	0.69	0.605	0.76	0.028718375
CHEM_ID_999912117	X-12117	Unnamed		plasma_inter_wave	209	1.065	0.528	49.577	528	0.994	0.159	15.996	0.818	0.681	0.577	0.772	0.653	0.568	0.724	0.023019316
CHEM_ID_999912126	X-12126	Unnamed		plasma_wave_1	209	1.722	1.467	85.192	278	1.004	0.21	20.916	0.787	0.57	0.453	0.675	0.518	0.411	0.611	0.031729901
CHEM_ID_999912126	X-12126	Unnamed		plasma_wave_2	220	1.523	1.2	78.792	265	0.988	0.233	23.583	0.778	0.532	0.413	0.638	0.475	0.365	0.571	0.036451676
CHEM_ID_999912126	X-12126	Unnamed		plasma_inter_wave	210	1.638	1.389	84.799	543	0.996	0.221	22.189	0.807	0.643	0.534	0.738	0.595	0.501	0.676	0.033983677
CHEM_ID_999912127	X-12127	Unnamed		plasma_wave_1	255	0.889	0.827	93.026	278	1	0.128	12.8	0.818	0.681	0.587	0.764	0.475	0.374	0.565	0.017360976
CHEM_ID_999912127	X-12127	Unnamed		plasma_wave_2	79	1.126	1.336	118.65	156	0.998	0.282	28.257	0.753	0.428	0.207	0.618	0.244	0.025	0.44	0.044726732
CHEM_ID_999912127	X-12127	Unnamed		plasma_inter_wave	121	0.973	1.163	119.527	458	1.002	0.206	20.559	0.766	0.483	0.314	0.632	0.449	0.294	0.58	0.031097852
CHEM_ID_999912216	X-12216	Unnamed		plasma_wave_1	277	1.222	0.952	77.905	280	0.996	0.148	14.859	0.816	0.675	0.585	0.755	0.556	0.469	0.633	0.02100632
CHEM_ID_999912216	X-12216	Unnamed		plasma_wave_2	277	1.152	0.978	84.896	272	0.991	0.22	22.2	0.789	0.576	0.475	0.668	0.462	0.364	0.55	0.034003151
CHEM_ID_999912216	X-12216	Unnamed		plasma_inter_wave	276	1.184	0.981	82.855	552	0.994	0.187	18.813	0.818	0.683	0.593	0.763	0.625	0.547	0.692	0.028006657
CHEM_ID_999912261	X-12261	Unnamed		plasma_wave_1	79	2.703	2.307	85.35	236	0.994	0.143	14.386	0.817	0.679	0.502	0.821	0.444	0.248	0.605	0.0201689
CHEM_ID_999912261	X-12261	Unnamed		plasma_wave_2	141	1.754	1.622	92.474	272	1.006	0.115	11.431	0.803	0.628	0.491	0.746	0.672	0.57	0.753	0.014937238
CHEM_ID_999912261	X-12261	Unnamed		plasma_inter_wave	95	2.065	1.644	79.613	508	1.001	0.129	12.887	0.788	0.571	0.391	0.722	0.56	0.405	0.684	0.017515005
CHEM_ID_999912262	X-12262	Unnamed		plasma_wave_1	27	3.021	2.056	68.057	100	0.995	0.177	17.789	0.792	0.588	0.227	0.845	0.698	0.439	0.85	0.026193722
CHEM_ID_999912262	X-12262	Unnamed		plasma_wave_2	81	3.149	2.555	81.137	237	0.993	0.141	14.199	0.806	0.641	0.458	0.79	0.614	0.458	0.733	0.019837827
CHEM_ID_999912262	X-12262	Unnamed		plasma_inter_wave	25	2.856	2.123	74.335	291	0.995	0.156	15.678	0.772	0.507	0.106	0.801	0.373	-0.018	0.665	0.022456314
CHEM_ID_999912283	X-12283	Unnamed		plasma_wave_1	203	1.564	1.281	81.905	276	1.017	0.205	20.157	0.766	0.485	0.357	0.602	0.44	0.322	0.545	0.030386134
CHEM_ID_999912283	X-12283	Unnamed		plasma_wave_2	241	1.28	0.946	73.906	272	1.004	0.129	12.849	0.769	0.498	0.381	0.603	0.398	0.286	0.499	0.017447728
CHEM_ID_999912283	X-12283	Unnamed		plasma_inter_wave	227	1.438	1.132	78.72	548	1.01	0.172	17.03	0.757	0.443	0.318	0.557	0.452	0.342	0.549	0.024849955
CHEM_ID_999912306	X-12306	Unnamed		plasma_wave_1	106	2.552	2.195	86.011	223	0.995	0.157	15.779	0.711	0.229	0.02	0.419	0.133	-0.059	0.315	0.022635129
CHEM_ID_999912306	X-12306	Unnamed		plasma_wave_2	157	1.567	1.39	88.705	269	0.988	0.094	9.514	0.716	0.254	0.085	0.409	0.258	0.106	0.398	0.011543296
CHEM_ID_999912306	X-12306	Unnamed		plasma_inter_wave	117	1.821	1.478	81.164	492	0.992	0.126	12.702	0.693	0.14	-0.067	0.329	0.155	-0.026	0.327	0.017187472
CHEM_ID_999912410	X-12410	Unnamed		plasma_wave_1	151	1.023	0.69	67.449	269	0.991	0.184	18.567	0.753	0.429	0.272	0.569	0.334	0.184	0.468	0.027571128
CHEM_ID_999912410	X-12410	Unnamed		plasma_wave_2	264	0.767	0.584	76.141	272	1.002	0.068	6.786	0.758	0.449	0.334	0.555	0.153	0.033	0.268	0.006713524
CHEM_ID_999912410	X-12410	Unnamed		plasma_inter_wave	178	0.966	0.809	83.747	541	0.997	0.139	13.942	0.686	0.102	-0.066	0.26	0.057	-0.09	0.202	0.019382823
CHEM_ID_999912411	X-12411	Unnamed		plasma_wave_1	277	1.016	0.816	80.315	280	0.99	0.124	12.525	0.798	0.612	0.514	0.699	0.629	0.552	0.695	0.016874104
CHEM_ID_999912411	X-12411	Unnamed		plasma_wave_2	278	1.017	0.773	76.008	272	1.005	0.098	9.751	0.8	0.616	0.52	0.703	0.54	0.451	0.618	0.011962891
CHEM_ID_999912411	X-12411	Unnamed		plasma_inter_wave	277	1.031	0.823	79.825	552	0.997	0.112	11.234	0.796	0.605	0.506	0.693	0.574	0.49	0.648	0.01458846
CHEM_ID_999912411	X-12411	Unnamed		csf_wave_1	33	1.111	0.5	45.005	132	0.997	0.09	9.027	0.854	0.794	0.543	0.949	0.761	0.568	0.874	0.01068109
CHEM_ID_999912411	X-12411	Unnamed		csf_wave_2	33	1.01	0.374	37.03	84	1.015	0.168	16.552	0.842	0.758	0.493	0.93	0.744	0.542	0.865	0.024003683
CHEM_ID_999912411	X-12411	Unnamed		csf_inter_wave	33	1.041	0.434	41.691	216	1.004	0.126	12.55	0.825	0.705	0.42	0.899	0.575	0.293	0.765	0.016918365
CHEM_ID_999912456	X-12456	Unnamed		plasma_wave_1	38	2.469	1.671	67.679	113	1.015	0.236	23.251	0.817	0.677	0.406	0.871	0.552	0.286	0.739	0.035863888
CHEM_ID_999912456	X-12456	Unnamed		plasma_wave_2	256	0.838	0.654	78.043	271	0.996	0.081	8.133	0.877	0.853	0.786	0.908	0.85	0.812	0.881	0.009098313
CHEM_ID_999912456	X-12456	Unnamed		plasma_inter_wave	57	1.58	1.14	72.152	376	1.002	0.146	14.571	0.726	0.305	0.022	0.548	0.346	0.096	0.555	0.020496433
CHEM_ID_999912543	X-12543	Unnamed		plasma_wave_1	37	1.793	1.339	74.679	154	1.004	0.098	9.761	0.661	-0.029	-0.429	0.326	-0.081	-0.391	0.245	0.011980596
CHEM_ID_999912543	X-12543	Unnamed		plasma_wave_2	55	1.095	0.84	76.712	165	0.997	0.091	9.127	0.741	0.372	0.094	0.608	0.264	0.001	0.493	0.010858134
CHEM_ID_999912543	X-12543	Unnamed		plasma_inter_wave	25	1.122	0.646	57.576	308	1.003	0.098	9.771	0.683	0.089	-0.393	0.494	0.27	-0.132	0.596	0.0119983
CHEM_ID_999912544	X-12544	Unnamed		plasma_wave_1	203	0.747	3.606	482.731	280	0.998	0.071	7.114	0.751	0.417	0.282	0.54	0.905	0.876	0.927	0.00729423
CHEM_ID_999912544	X-12544	Unnamed		plasma_wave_2	232	0.547	3.106	567.824	272	0.994	0.066	6.64	0.784	0.555	0.442	0.657	0.443	0.333	0.541	0.00645504
CHEM_ID_999912544	X-12544	Unnamed		plasma_inter_wave	206	0.768	4.192	545.833	552	0.996	0.068	6.827	0.77	0.502	0.376	0.616	0.941	0.923	0.955	0.006786113
CHEM_ID_999912680	X-12680	Unnamed		plasma_wave_1	247	1.077	0.71	65.924	256	1.005	0.15	14.925	0.721	0.282	0.151	0.405	0.154	0.03	0.273	0.02112317
CHEM_ID_999912680	X-12680	Unnamed		plasma_wave_2	277	1.077	0.618	57.382	272	1.01	0.087	8.614	0.711	0.229	0.102	0.348	0.197	0.082	0.308	0.009949896
CHEM_ID_999912680	X-12680	Unnamed		plasma_inter_wave	248	1.028	0.556	54.086	528	1.008	0.121	12.004	0.7	0.174	0.036	0.304	0.147	0.023	0.266	0.015951702
CHEM_ID_999912707	X-12707	Unnamed		plasma_wave_1	240	1.328	0.826	62.199	256	1.012	0.3	29.644	0.865	0.824	0.748	0.886	0.778	0.723	0.823	0.047182338
CHEM_ID_999912707	X-12707	Unnamed		plasma_wave_2	252	1.247	2.153	172.654	264	1.007	0.123	12.214	0.882	0.864	0.798	0.917	0.921	0.9	0.938	0.016323496
CHEM_ID_999912707	X-12707	Unnamed		plasma_inter_wave	234	1.271	1.386	109.048	520	1.009	0.228	22.597	0.797	0.607	0.5	0.703	0.108	-0.02	0.233	0.034706018
CHEM_ID_999912718	X-12718	Unnamed		plasma_wave_1	158	1.251	0.882	70.504	216	1.002	0.252	25.15	0.766	0.483	0.336	0.614	0.581	0.467	0.675	0.039225962
CHEM_ID_999912718	X-12718	Unnamed		plasma_wave_2	99	1.335	0.959	71.835	119	1.032	0.267	25.872	0.762	0.467	0.276	0.632	0.456	0.285	0.599	0.040504223
CHEM_ID_999912718	X-12718	Unnamed		plasma_inter_wave	74	1.189	0.778	65.433	335	1.013	0.257	25.37	0.779	0.538	0.326	0.715	0.455	0.255	0.619	0.03961546
CHEM_ID_999912726	X-12726	Unnamed		plasma_wave_1	113	1.716	1.887	109.965	230	1.013	0.184	18.164	0.765	0.478	0.302	0.632	0.228	0.046	0.395	0.026857639
CHEM_ID_999912726	X-12726	Unnamed		plasma_wave_2	193	1.008	1.281	127.083	236	0.993	0.107	10.775	0.739	0.365	0.223	0.496	0.145	0.005	0.281	0.013775826
CHEM_ID_999912726	X-12726	Unnamed		plasma_inter_wave	118	1.473	1.879	127.563	462	1.002	0.15	14.97	0.695	0.15	-0.054	0.338	0.296	0.122	0.452	0.02120284
CHEM_ID_999912729	X-12729	Unnamed		plasma_wave_1	172	1.247	2.878	230.794	274	1.009	0.185	18.335	0.798	0.61	0.484	0.72	0.017	-0.133	0.165	0.027160385
CHEM_ID_999912729	X-12729	Unnamed		plasma_wave_2	259	0.858	1.467	170.979	271	0.997	0.079	7.924	0.814	0.667	0.573	0.751	0.007	-0.115	0.129	0.00872829
CHEM_ID_999912729	X-12729	Unnamed		plasma_inter_wave	195	1.198	3.319	277.045	545	1.003	0.143	14.257	0.781	0.547	0.422	0.658	-0.004	-0.144	0.136	0.019940513
CHEM_ID_999912740	X-12740	Unnamed		plasma_wave_1	164	1.49	2.557	171.611	280	1	0.079	7.9	0.715	0.249	0.084	0.401	0.19	0.038	0.333	0.008685799
CHEM_ID_999912740	X-12740	Unnamed		plasma_wave_2	190	0.951	1.603	168.559	272	1.01	0.092	9.109	0.739	0.364	0.219	0.496	0.399	0.272	0.512	0.010826266
CHEM_ID_999912740	X-12740	Unnamed		plasma_inter_wave	170	1.276	2.253	176.567	552	1.005	0.086	8.557	0.725	0.298	0.139	0.443	0.15	0	0.294	0.009848981
CHEM_ID_999912798	X-12798	Unnamed		plasma_wave_1	275	1.252	0.613	48.962	280	1.005	0.111	11.045	0.893	0.889	0.831	0.934	0.86	0.826	0.888	0.014253846
CHEM_ID_999912798	X-12798	Unnamed		plasma_wave_2	247	1.141	0.61	53.462	251	0.99	0.195	19.697	0.841	0.756	0.671	0.829	0.726	0.662	0.78	0.02957173
CHEM_ID_999912798	X-12798	Unnamed		plasma_inter_wave	259	1.237	0.61	49.313	531	0.998	0.156	15.631	0.867	0.829	0.757	0.888	0.77	0.715	0.815	0.022373103
CHEM_ID_999912812	X-12812	Unnamed		plasma_wave_1	199	1.478	1.549	104.804	280	0.995	0.106	10.653	0.737	0.353	0.212	0.483	0.316	0.186	0.436	0.013559832
CHEM_ID_999912812	X-12812	Unnamed		plasma_wave_2	229	1.033	1.033	100	272	0.99	0.069	6.97	0.747	0.4	0.272	0.517	0.179	0.05	0.301	0.007039286
CHEM_ID_999912812	X-12812	Unnamed		plasma_inter_wave	201	1.239	1.265	102.098	552	0.993	0.09	9.063	0.743	0.383	0.244	0.509	0.248	0.114	0.374	0.010744826
CHEM_ID_999912816	X-12816	Unnamed		plasma_wave_1	141	2.866	2.16	75.366	280	0.998	0.076	7.615	0.825	0.705	0.58	0.81	0.606	0.49	0.701	0.008181223
CHEM_ID_999912816	X-12816	Unnamed		plasma_wave_2	139	2.722	2.268	83.321	272	0.995	0.061	6.131	0.802	0.624	0.485	0.743	0.476	0.337	0.595	0.005553883
CHEM_ID_999912816	X-12816	Unnamed		plasma_inter_wave	145	2.784	2.228	80.029	552	0.997	0.069	6.921	0.795	0.599	0.46	0.72	0.621	0.51	0.711	0.006952534
CHEM_ID_999912822	X-12822	Unnamed		plasma_wave_1	228	1.168	0.661	56.592	268	0.999	0.145	14.515	0.775	0.521	0.403	0.627	0.528	0.427	0.615	0.020397288
CHEM_ID_999912822	X-12822	Unnamed		plasma_wave_2	276	0.925	0.492	53.189	271	1.008	0.1	9.921	0.797	0.605	0.507	0.694	0.661	0.589	0.722	0.012263867
CHEM_ID_999912822	X-12822	Unnamed		plasma_inter_wave	248	1.058	0.614	58.034	539	1.004	0.124	12.351	0.773	0.511	0.398	0.614	0.559	0.467	0.639	0.016566046
CHEM_ID_999912830	X-12830	Unnamed		plasma_wave_1	188	1.417	1.27	89.626	280	0.995	0.101	10.151	0.753	0.43	0.29	0.556	0.494	0.378	0.595	0.012671069
CHEM_ID_999912830	X-12830	Unnamed		plasma_wave_2	211	1.171	1.024	87.447	272	0.997	0.065	6.52	0.78	0.542	0.421	0.65	0.487	0.377	0.583	0.006242586
CHEM_ID_999912830	X-12830	Unnamed		plasma_inter_wave	192	1.361	1.221	89.713	552	0.996	0.085	8.534	0.729	0.319	0.172	0.454	0.255	0.118	0.383	0.009808261
CHEM_ID_999912839	X-12839	Unnamed		plasma_wave_1	67	1.98	1.682	84.949	216	1.003	0.163	16.251	0.761	0.46	0.223	0.66	0.589	0.408	0.726	0.023470779
CHEM_ID_999912839	X-12839	Unnamed		plasma_wave_2	140	1.492	1.757	117.761	254	0.997	0.118	11.836	0.737	0.355	0.185	0.509	0.243	0.08	0.392	0.015654268
CHEM_ID_999912839	X-12839	Unnamed		plasma_inter_wave	85	1.788	1.481	82.83	478	1	0.139	13.9	0.726	0.303	0.075	0.504	0.359	0.159	0.531	0.019308464
CHEM_ID_999912844	X-12844	Unnamed		plasma_wave_1	278	1.177	0.417	35.429	280	0.992	0.064	6.452	0.841	0.755	0.675	0.824	0.684	0.616	0.742	0.006122196
CHEM_ID_999912844	X-12844	Unnamed		plasma_wave_2	276	1.103	0.404	36.627	271	0.999	0.069	6.907	0.84	0.754	0.673	0.824	0.695	0.628	0.751	0.006927748
CHEM_ID_999912844	X-12844	Unnamed		plasma_inter_wave	278	1.138	0.401	35.237	551	0.995	0.066	6.633	0.803	0.628	0.532	0.713	0.638	0.563	0.703	0.006442646
CHEM_ID_999912847	X-12847	Unnamed		plasma_wave_1	230	0.94	1.959	208.404	280	0.998	0.079	7.916	0.705	0.199	0.058	0.332	-0.001	-0.13	0.128	0.008714126
CHEM_ID_999912847	X-12847	Unnamed		plasma_wave_2	260	0.77	1.088	141.299	272	1	0.064	6.4	0.725	0.299	0.173	0.418	0.244	0.126	0.355	0.006030133
CHEM_ID_999912847	X-12847	Unnamed		plasma_inter_wave	246	0.846	1.81	213.948	552	0.999	0.072	7.207	0.706	0.207	0.07	0.335	0.095	-0.03	0.217	0.007458881
CHEM_ID_999912851	X-12851	Unnamed		plasma_wave_1	218	1.221	2.19	179.361	280	0.994	0.086	8.652	0.76	0.458	0.332	0.573	0.425	0.31	0.528	0.010017173
CHEM_ID_999912851	X-12851	Unnamed		plasma_wave_2	229	0.883	1.534	173.726	271	0.991	0.063	6.357	0.781	0.546	0.431	0.649	0.432	0.321	0.532	0.005954004
CHEM_ID_999912851	X-12851	Unnamed		plasma_inter_wave	221	0.962	1.526	158.628	551	0.992	0.076	7.661	0.794	0.597	0.485	0.696	0.519	0.415	0.609	0.008262663
CHEM_ID_999912906	X-12906	Unnamed		plasma_wave_1	176	1.134	0.426	37.566	213	1.006	0.205	20.378	0.804	0.632	0.511	0.737	0.609	0.507	0.694	0.030777402
CHEM_ID_999912906	X-12906	Unnamed		plasma_wave_2	168	1.119	0.395	35.299	196	1.034	0.194	18.762	0.765	0.477	0.335	0.605	0.446	0.316	0.559	0.027916364
CHEM_ID_999912906	X-12906	Unnamed		plasma_inter_wave	134	1.094	0.377	34.461	412	1.019	0.199	19.529	0.746	0.398	0.228	0.55	0.371	0.216	0.508	0.029274295
CHEM_ID_999913007	X-13007	Unnamed		plasma_wave_1	94	1.562	1.073	68.694	195	1.007	0.279	27.706	0.687	0.107	-0.127	0.321	0.091	-0.113	0.287	0.043751217
CHEM_ID_999913007	X-13007	Unnamed		plasma_wave_2	99	1.173	0.84	71.611	156	1.019	0.234	22.964	0.663	-0.019	-0.255	0.201	0.09	-0.109	0.281	0.035355771
CHEM_ID_999913007	X-13007	Unnamed		plasma_inter_wave	79	1.473	1.063	72.166	354	1.012	0.26	25.692	0.688	0.113	-0.144	0.345	0.091	-0.131	0.305	0.040185543
CHEM_ID_999913431	X-13431	Unnamed		plasma_wave_1	218	1.122	0.644	57.398	280	1.01	0.091	9.01	0.801	0.623	0.513	0.719	0.526	0.423	0.616	0.010650992
CHEM_ID_999913431	X-13431	Unnamed		plasma_wave_2	275	1.077	0.636	59.053	272	1.002	0.074	7.385	0.808	0.648	0.554	0.732	0.61	0.53	0.679	0.007774021
CHEM_ID_999913431	X-13431	Unnamed		plasma_inter_wave	242	1.123	0.674	60.018	552	1.006	0.083	8.25	0.804	0.632	0.529	0.723	0.603	0.516	0.677	0.009305455
CHEM_ID_999913507	X-13507	Unnamed		plasma_wave_1	182	1.27	1.298	102.205	258	0.993	0.159	16.012	0.751	0.418	0.275	0.547	0.23	0.087	0.363	0.023047643
CHEM_ID_999913507	X-13507	Unnamed		plasma_wave_2	215	1.199	0.904	75.396	268	0.998	0.152	15.23	0.72	0.274	0.133	0.406	0.131	-0.003	0.26	0.021663155
CHEM_ID_999913507	X-13507	Unnamed		plasma_inter_wave	187	1.313	1.342	102.209	526	0.996	0.155	15.562	0.72	0.274	0.122	0.415	0.046	-0.098	0.188	0.022250943
CHEM_ID_999913553	X-13553	Unnamed		plasma_wave_1	169	1.132	0.456	40.283	198	0.988	0.165	16.7	0.808	0.645	0.523	0.751	0.647	0.55	0.727	0.024265708
CHEM_ID_999913553	X-13553	Unnamed		plasma_wave_2	277	1.012	0.363	35.87	272	0.997	0.087	8.726	0.851	0.785	0.709	0.85	0.772	0.72	0.816	0.010148186
CHEM_ID_999913553	X-13553	Unnamed		plasma_inter_wave	184	1.068	0.417	39.045	470	0.993	0.126	12.689	0.816	0.675	0.563	0.772	0.7	0.618	0.767	0.017164457
CHEM_ID_999913658	X-13658	Unnamed		plasma_wave_1	48	3.414	7.527	220.475	152	0.986	0.185	18.763	0.838	0.747	0.531	0.9	0.501	0.256	0.686	0.027918135
CHEM_ID_999913658	X-13658	Unnamed		plasma_wave_2	117	2.165	7.625	352.194	267	1.001	0.1	9.99	0.814	0.666	0.521	0.788	0.727	0.629	0.802	0.012386028
CHEM_ID_999913658	X-13658	Unnamed		plasma_inter_wave	49	2.441	6.751	276.567	415	0.996	0.138	13.855	0.793	0.592	0.337	0.79	0.18	-0.104	0.437	0.019228795
CHEM_ID_999913726	X-13726	Unnamed		plasma_wave_1	73	1.243	1.67	134.352	134	0.991	0.186	18.769	0.74	0.369	0.13	0.576	0.497	0.302	0.651	0.027928757
CHEM_ID_999913726	X-13726	Unnamed		plasma_wave_2	122	1.735	2.37	136.599	249	0.996	0.114	11.446	0.8	0.617	0.467	0.745	0.361	0.196	0.506	0.014963794
CHEM_ID_999913726	X-13726	Unnamed		plasma_inter_wave	50	1.733	2.715	156.665	357	0.994	0.147	14.789	0.72	0.275	-0.033	0.538	0.389	0.126	0.6	0.020882389
CHEM_ID_999913728	X-13728	Unnamed		plasma_wave_1	248	1.16	1.129	97.328	280	0.995	0.171	17.186	0.732	0.333	0.205	0.452	0.372	0.259	0.474	0.025126144
CHEM_ID_999913728	X-13728	Unnamed		plasma_wave_2	270	1.107	1.134	102.439	271	0.997	0.112	11.234	0.735	0.345	0.223	0.458	0.204	0.087	0.316	0.01458846
CHEM_ID_999913728	X-13728	Unnamed		plasma_inter_wave	257	1.134	1.154	101.764	551	0.996	0.145	14.558	0.73	0.323	0.197	0.44	0.383	0.274	0.483	0.020473417
CHEM_ID_999913728	X-13728	Unnamed		csf_wave_1	27	1.235	0.954	77.247	116	1.016	0.226	22.244	0.764	0.473	0.081	0.768	0.213	-0.175	0.543	0.034081051
CHEM_ID_999913728	X-13728	Unnamed		csf_wave_2	24	1.215	0.863	71.029	84	0.99	0.108	10.909	0.712	0.236	-0.235	0.614	0.347	-0.057	0.653	0.014013066
CHEM_ID_999913728	X-13728	Unnamed		csf_inter_wave	27	1.174	0.917	78.109	216	1.01	0.187	18.515	0.741	0.372	-0.042	0.697	0.307	-0.076	0.611	0.027479064
CHEM_ID_999913729	X-13729	Unnamed		plasma_wave_1	265	1.192	0.682	57.215	280	1.005	0.141	14.03	0.803	0.63	0.532	0.717	0.515	0.42	0.598	0.019538622
CHEM_ID_999913729	X-13729	Unnamed		plasma_wave_2	274	1.058	0.652	61.626	272	1.01	0.201	19.901	0.773	0.511	0.403	0.609	0.562	0.476	0.638	0.0299329
CHEM_ID_999913729	X-13729	Unnamed		plasma_inter_wave	267	1.126	0.698	61.989	552	1.007	0.173	17.18	0.797	0.606	0.506	0.696	0.565	0.478	0.642	0.025115521
CHEM_ID_999913844	X-13844	Unnamed		plasma_wave_1	169	1.903	1.958	102.89	269	0.993	0.151	15.206	0.794	0.594	0.465	0.707	0.422	0.29	0.539	0.021620665
CHEM_ID_999913844	X-13844	Unnamed		plasma_wave_2	222	1.33	1.466	110.226	270	1.002	0.092	9.182	0.824	0.702	0.604	0.787	0.627	0.54	0.701	0.010955509
CHEM_ID_999913844	X-13844	Unnamed		plasma_inter_wave	186	1.679	1.835	109.291	539	0.998	0.125	12.525	0.8	0.618	0.498	0.723	0.401	0.274	0.515	0.016874104
CHEM_ID_999913866	X-13866	Unnamed		plasma_wave_1	277	1.08	0.985	91.204	280	0.998	0.081	8.116	0.776	0.523	0.417	0.62	0.39	0.285	0.485	0.009068215
CHEM_ID_999913866	X-13866	Unnamed		plasma_wave_2	277	0.995	1.276	128.241	272	1.001	0.056	5.594	0.761	0.464	0.353	0.566	0.199	0.083	0.309	0.004603155
CHEM_ID_999913866	X-13866	Unnamed		plasma_inter_wave	278	1.091	1.331	121.998	552	0.999	0.07	7.007	0.773	0.514	0.407	0.611	0.321	0.212	0.423	0.007104793
CHEM_ID_999914056	X-14056	Unnamed		plasma_wave_1	278	1.163	0.54	46.432	280	1.03	0.368	35.728	0.81	0.654	0.561	0.736	0.592	0.51	0.663	0.057953721
CHEM_ID_999914056	X-14056	Unnamed		plasma_wave_2	278	1.036	0.311	30.019	272	1.003	0.11	10.967	0.765	0.478	0.368	0.578	0.41	0.308	0.503	0.014115752
CHEM_ID_999914056	X-14056	Unnamed		plasma_inter_wave	278	1.087	0.412	37.902	552	1.017	0.274	26.942	0.72	0.274	0.15	0.391	0.226	0.111	0.334	0.042398598
CHEM_ID_999914056	X-14056	Unnamed		csf_wave_1	33	0.904	0.276	30.531	128	1.008	0.153	15.179	0.859	0.807	0.562	0.955	0.825	0.675	0.91	0.021572863
CHEM_ID_999914056	X-14056	Unnamed		csf_wave_2	33	0.873	0.234	26.804	83	1.001	0.112	11.189	0.736	0.35	-0.024	0.652	0.397	0.068	0.649	0.01450879
CHEM_ID_999914056	X-14056	Unnamed		csf_inter_wave	33	0.927	0.27	29.126	211	1.005	0.138	13.731	0.752	0.423	0.063	0.707	0.338	-0.001	0.607	0.019009259
CHEM_ID_999914904	X-14904	Unnamed		plasma_wave_1	66	1.699	1.047	61.624	150	0.997	0.228	22.869	0.68	0.071	-0.214	0.329	0.079	-0.164	0.314	0.035187579
CHEM_ID_999914904	X-14904	Unnamed		plasma_wave_2	115	0.998	0.653	65.431	221	0.95	0.195	20.526	0.643	-0.129	-0.354	0.083	0.126	-0.058	0.301	0.031039428
CHEM_ID_999914904	X-14904	Unnamed		plasma_inter_wave	83	1.479	1.061	71.738	370	0.968	0.21	21.694	0.664	-0.015	-0.274	0.225	-0.089	-0.298	0.128	0.033107307
CHEM_ID_999914939	X-14939	Unnamed		plasma_wave_1	272	1.016	0.663	65.256	280	0.993	0.12	12.085	0.764	0.474	0.363	0.576	0.233	0.118	0.342	0.016095108
CHEM_ID_999914939	X-14939	Unnamed		plasma_wave_2	266	0.874	0.484	55.378	268	0.999	0.154	15.415	0.764	0.476	0.363	0.578	0.453	0.352	0.543	0.021990687
CHEM_ID_999914939	X-14939	Unnamed		plasma_inter_wave	269	0.93	0.499	53.656	548	0.996	0.137	13.755	0.777	0.53	0.423	0.627	0.51	0.416	0.593	0.01905175
CHEM_ID_999915220	X-15220	Unnamed		plasma_wave_1	48	1.009	0.498	49.356	83	1.044	0.347	33.238	0.72	0.276	-0.038	0.545	0.466	0.212	0.661	0.053545315
CHEM_ID_999915220	X-15220	Unnamed		plasma_wave_2	77	1.065	0.547	51.362	93	1.013	0.229	22.606	0.748	0.404	0.176	0.6	0.289	0.071	0.481	0.034721952
CHEM_ID_999915220	X-15220	Unnamed		plasma_inter_wave	21	1.097	0.453	41.294	176	1.027	0.29	28.238	0.745	0.393	-0.082	0.749	0.593	0.228	0.812	0.044693093
CHEM_ID_999915245	X-15245	Unnamed		plasma_wave_1	231	1.105	0.61	55.204	271	0.972	0.264	27.16	0.765	0.479	0.358	0.588	0.485	0.38	0.578	0.042784555
CHEM_ID_999915245	X-15245	Unnamed		plasma_wave_2	99	1.219	0.881	72.272	140	1	0.265	26.5	0.731	0.329	0.121	0.513	0.283	0.091	0.454	0.041616061
CHEM_ID_999915245	X-15245	Unnamed		plasma_inter_wave	131	1.207	0.802	66.446	411	0.981	0.264	26.911	0.704	0.195	0.005	0.37	0.232	0.063	0.387	0.042343714
CHEM_ID_999915461	X-15461	Unnamed		plasma_wave_1	277	0.908	0.392	43.172	280	0.981	0.139	14.169	0.819	0.684	0.595	0.763	0.553	0.466	0.63	0.019784714
CHEM_ID_999915461	X-15461	Unnamed		plasma_wave_2	227	0.95	0.269	28.316	223	0.993	0.128	12.89	0.768	0.493	0.372	0.602	0.433	0.321	0.533	0.017520316
CHEM_ID_999915461	X-15461	Unnamed		plasma_inter_wave	227	0.921	0.311	33.768	503	0.986	0.134	13.59	0.776	0.527	0.409	0.633	0.545	0.446	0.63	0.018759627
CHEM_ID_999915486	X-15486	Unnamed		plasma_wave_1	277	1.027	0.655	63.778	280	0.991	0.08	8.073	0.756	0.44	0.327	0.544	0.354	0.247	0.453	0.008992086
CHEM_ID_999915486	X-15486	Unnamed		plasma_wave_2	278	0.904	0.524	57.965	272	0.99	0.069	6.97	0.764	0.475	0.366	0.576	0.398	0.294	0.492	0.007039286
CHEM_ID_999915486	X-15486	Unnamed		plasma_inter_wave	277	0.955	0.566	59.267	552	0.991	0.075	7.568	0.753	0.428	0.314	0.533	0.393	0.288	0.488	0.008098012
CHEM_ID_999915503	X-15503	Unnamed		plasma_wave_1	274	1.093	0.4	36.597	280	1	0.111	11.1	0.779	0.538	0.433	0.634	0.504	0.41	0.587	0.014351221
CHEM_ID_999915503	X-15503	Unnamed		plasma_wave_2	278	1.035	0.335	32.367	272	1.001	0.063	6.294	0.821	0.69	0.602	0.769	0.69	0.623	0.747	0.005842466
CHEM_ID_999915503	X-15503	Unnamed		plasma_inter_wave	275	1.055	0.358	33.934	552	1.001	0.091	9.091	0.783	0.551	0.448	0.646	0.562	0.476	0.638	0.010794398
CHEM_ID_999915523	X-15523	Unnamed		plasma_wave_1	273	1.133	6.167	544.307	280	0.999	0.06	6.006	0.864	0.821	0.75	0.881	0.449	0.349	0.539	0.005332578
CHEM_ID_999915523	X-15523	Unnamed		plasma_wave_2	263	0.996	4.16	417.671	272	0.999	0.069	6.907	0.912	0.924	0.874	0.962	0.81	0.764	0.848	0.006927748
CHEM_ID_999915523	X-15523	Unnamed		plasma_inter_wave	266	1.11	5.302	477.658	552	0.999	0.065	6.507	0.683	0.09	-0.047	0.22	0.595	0.512	0.668	0.00621957
CHEM_ID_999915674	X-15674	Unnamed		plasma_wave_1	267	1.515	0.655	43.234	277	1.008	0.239	23.71	0.76	0.46	0.346	0.564	0.436	0.333	0.528	0.036676522
CHEM_ID_999915674	X-15674	Unnamed		plasma_wave_2	150	1.218	0.798	65.517	163	0.991	0.185	18.668	0.764	0.473	0.321	0.609	0.354	0.206	0.486	0.027749942
CHEM_ID_999915674	X-15674	Unnamed		plasma_inter_wave	169	1.343	0.649	48.325	448	1.002	0.219	21.856	0.689	0.118	-0.053	0.279	0.335	0.194	0.462	0.033394119
CHEM_ID_999915728	X-15728	Unnamed		plasma_wave_1	195	2.378	5.674	238.604	280	0.995	0.096	9.648	0.77	0.499	0.369	0.616	0.029	-0.112	0.168	0.011780536
CHEM_ID_999915728	X-15728	Unnamed		plasma_wave_2	254	1.393	2.154	154.63	272	1.004	0.07	6.972	0.776	0.525	0.414	0.625	0.204	0.084	0.319	0.007042827
CHEM_ID_999915728	X-15728	Unnamed		plasma_inter_wave	217	1.998	5.266	263.564	552	1	0.084	8.4	0.754	0.431	0.302	0.549	0.129	-0.004	0.258	0.009571021
CHEM_ID_999916087	X-16087	Unnamed		plasma_wave_1	234	0.938	0.566	60.341	279	1.012	0.187	18.478	0.799	0.613	0.507	0.708	0.567	0.473	0.648	0.027413558
CHEM_ID_999916087	X-16087	Unnamed		plasma_wave_2	221	0.914	0.527	57.659	252	1.017	0.174	17.109	0.766	0.485	0.362	0.596	0.326	0.203	0.438	0.02498982
CHEM_ID_999916087	X-16087	Unnamed		plasma_inter_wave	216	0.917	0.542	59.106	531	1.014	0.181	17.85	0.767	0.486	0.361	0.598	0.434	0.319	0.536	0.026301719
CHEM_ID_999916124	X-16124	Unnamed		plasma_wave_1	72	4.254	9.448	222.097	280	0.993	0.081	8.157	0.881	0.863	0.729	0.953	0.492	0.295	0.648	0.009140803
CHEM_ID_999916124	X-16124	Unnamed		plasma_wave_2	117	1.767	6.43	363.894	272	1.001	0.054	5.395	0.846	0.77	0.645	0.869	0.673	0.56	0.761	0.004250837
CHEM_ID_999916124	X-16124	Unnamed		plasma_inter_wave	72	3.333	8.269	248.095	548	0.997	0.069	6.921	0.867	0.829	0.682	0.932	0.756	0.636	0.84	0.006952534
CHEM_ID_999916397	X-16397	Unnamed		plasma_wave_1	257	1.123	0.562	50.045	277	0.999	0.148	14.815	0.752	0.423	0.305	0.533	0.446	0.343	0.539	0.020928421
CHEM_ID_999916397	X-16397	Unnamed		plasma_wave_2	243	1.196	0.495	41.388	253	1.004	0.13	12.948	0.728	0.311	0.181	0.433	0.292	0.172	0.403	0.017623002
CHEM_ID_999916397	X-16397	Unnamed		plasma_inter_wave	246	1.17	0.498	42.564	530	1.001	0.139	13.886	0.756	0.438	0.318	0.549	0.346	0.231	0.451	0.019283678
CHEM_ID_999916576	X-16576	Unnamed		plasma_wave_1	187	1.02	0.513	50.294	212	1.003	0.133	13.26	0.763	0.472	0.336	0.594	0.434	0.31	0.543	0.01817538
CHEM_ID_999916576	X-16576	Unnamed		plasma_wave_2	124	1.022	0.582	56.947	167	0.992	0.15	15.121	0.773	0.513	0.349	0.656	0.551	0.415	0.662	0.021470177
CHEM_ID_999916576	X-16576	Unnamed		plasma_inter_wave	111	1.011	0.575	56.874	379	0.998	0.141	14.128	0.768	0.49	0.314	0.644	0.641	0.516	0.738	0.019712126
CHEM_ID_999916580	X-16580	Unnamed		plasma_wave_1	278	0.964	0.45	46.68	280	0.993	0.114	11.48	0.736	0.349	0.23	0.46	0.425	0.324	0.517	0.01502399
CHEM_ID_999916580	X-16580	Unnamed		plasma_wave_2	278	1.024	0.423	41.309	272	1.002	0.08	7.984	0.711	0.232	0.105	0.351	0.243	0.129	0.35	0.008834517
CHEM_ID_999916580	X-16580	Unnamed		plasma_inter_wave	278	1	0.436	43.6	552	0.997	0.098	9.829	0.753	0.429	0.315	0.534	0.299	0.188	0.402	0.012100986
CHEM_ID_999916649	X-16649	Unnamed		plasma_wave_1	37	6.586	15.516	235.591	232	1.035	0.204	19.71	0.721	0.278	-0.084	0.581	0.52	0.24	0.72	0.029594745
CHEM_ID_999916649	X-16649	Unnamed		plasma_wave_2	36	2.248	4.041	179.76	159	1.01	0.123	12.178	0.657	-0.052	-0.461	0.311	0.022	-0.305	0.344	0.01625976
CHEM_ID_999916649	X-16649	Unnamed		plasma_inter_wave	38	4.543	16.158	355.668	407	1.02	0.186	18.235	0.656	-0.06	-0.458	0.295	0.024	-0.294	0.338	0.02698334
CHEM_ID_999916935	X-16935	Unnamed		plasma_wave_1	261	0.879	0.597	67.918	280	0.992	0.075	7.56	0.879	0.857	0.791	0.91	0.835	0.794	0.868	0.008083848
CHEM_ID_999916935	X-16935	Unnamed		plasma_wave_2	272	0.839	0.576	68.653	272	0.994	0.077	7.746	0.879	0.857	0.793	0.91	0.794	0.746	0.834	0.008413151
CHEM_ID_999916935	X-16935	Unnamed		plasma_inter_wave	263	0.844	0.551	65.284	552	0.993	0.076	7.654	0.878	0.854	0.788	0.909	0.832	0.791	0.866	0.00825027
CHEM_ID_999917010	X-17010	Unnamed		plasma_wave_1	111	1.074	0.537	50	179	1.051	0.327	31.113	0.733	0.335	0.14	0.509	0.312	0.134	0.471	0.049783121
CHEM_ID_999917010	X-17010	Unnamed		plasma_wave_2	236	1.13	0.551	48.761	249	0.996	0.137	13.755	0.676	0.052	-0.096	0.192	0.109	-0.019	0.233	0.01905175
CHEM_ID_999917010	X-17010	Unnamed		plasma_inter_wave	126	1.019	0.474	46.516	428	1.019	0.237	23.258	0.692	0.133	-0.066	0.316	0.087	-0.089	0.257	0.035876281
CHEM_ID_999917146	X-17146	Unnamed		plasma_wave_1	273	1.711	3.184	186.09	280	1	0.077	7.7	0.812	0.66	0.567	0.742	0.114	-0.004	0.23	0.00833171
CHEM_ID_999917146	X-17146	Unnamed		plasma_wave_2	277	1.531	2.475	161.659	272	1	0.076	7.6	0.79	0.582	0.481	0.673	0.124	0.007	0.238	0.008154666
CHEM_ID_999917146	X-17146	Unnamed		plasma_inter_wave	273	1.964	3.221	164.002	552	1	0.076	7.6	0.778	0.533	0.427	0.629	0.305	0.193	0.409	0.008154666
CHEM_ID_999917325	X-17325	Unnamed		plasma_wave_1	120	2.064	4.497	217.878	279	1.001	0.117	11.688	0.751	0.417	0.239	0.575	0.225	0.049	0.388	0.015392242
CHEM_ID_999917325	X-17325	Unnamed		plasma_wave_2	146	1.908	3.455	181.08	272	0.996	0.089	8.936	0.725	0.297	0.126	0.454	0.1	-0.063	0.258	0.010519979
CHEM_ID_999917325	X-17325	Unnamed		plasma_inter_wave	125	2.23	5.002	224.305	551	0.999	0.104	10.41	0.72	0.276	0.088	0.447	0.558	0.425	0.668	0.013129614
CHEM_ID_999917328	X-17328	Unnamed		plasma_wave_1	142	1.587	3.571	225.016	280	1.003	0.13	12.961	0.738	0.36	0.191	0.512	0.074	-0.091	0.236	0.017646017
CHEM_ID_999917328	X-17328	Unnamed		plasma_wave_2	156	1.501	3.182	211.992	272	1.027	0.193	18.793	0.706	0.206	0.033	0.366	0.007	-0.15	0.163	0.027971248
CHEM_ID_999917328	X-17328	Unnamed		plasma_inter_wave	138	1.825	3.962	217.096	552	1.015	0.164	16.158	0.664	-0.012	-0.211	0.175	0.06	-0.108	0.224	0.023306128
CHEM_ID_999917335	X-17335	Unnamed		plasma_wave_1	261	1.042	0.425	40.787	280	1	0.117	11.7	0.77	0.502	0.39	0.603	0.538	0.446	0.619	0.015413487
CHEM_ID_999917335	X-17335	Unnamed		plasma_wave_2	276	1.069	0.412	38.541	272	0.998	0.082	8.216	0.717	0.259	0.133	0.377	0.38	0.275	0.477	0.00924526
CHEM_ID_999917335	X-17335	Unnamed		plasma_inter_wave	269	1.045	0.396	37.895	552	0.999	0.101	10.11	0.736	0.351	0.229	0.463	0.405	0.301	0.501	0.012598481
CHEM_ID_999917348	X-17348	Unnamed		plasma_wave_1	38	3.046	4.875	160.046	232	0.998	0.066	6.613	0.77	0.501	0.185	0.748	0.252	-0.069	0.526	0.006407238
CHEM_ID_999917348	X-17348	Unnamed		plasma_wave_2	64	2.205	4.956	224.762	268	1.001	0.055	5.495	0.771	0.505	0.269	0.7	0.45	0.232	0.626	0.004427881
CHEM_ID_999917348	X-17348	Unnamed		plasma_inter_wave	47	2.914	5.706	195.813	488	0.998	0.068	6.814	0.768	0.491	0.209	0.718	0.735	0.569	0.843	0.006763097
CHEM_ID_999917351	X-17351	Unnamed		plasma_wave_1	253	1.15	0.921	80.087	280	0.998	0.099	9.92	0.768	0.49	0.376	0.594	0.432	0.327	0.527	0.012262097
CHEM_ID_999917351	X-17351	Unnamed		plasma_wave_2	255	1.128	0.945	83.777	272	0.996	0.122	12.249	0.754	0.431	0.313	0.54	0.314	0.199	0.42	0.016385461
CHEM_ID_999917351	X-17351	Unnamed		plasma_inter_wave	259	1.12	0.961	85.804	552	0.997	0.111	11.133	0.777	0.53	0.421	0.629	0.437	0.333	0.53	0.014409645
CHEM_ID_999917353	X-17353	Unnamed		plasma_wave_1	52	2.809	4.55	161.979	138	1.015	0.174	17.143	0.761	0.462	0.19	0.686	0.117	-0.159	0.376	0.025050015
CHEM_ID_999917353	X-17353	Unnamed		plasma_wave_2	103	1.891	1.991	105.288	240	1.004	0.127	12.649	0.799	0.613	0.448	0.752	0.465	0.299	0.604	0.017093639
CHEM_ID_999917353	X-17353	Unnamed		plasma_inter_wave	54	3.04	5.109	168.059	374	1.008	0.146	14.484	0.767	0.489	0.227	0.703	0.509	0.281	0.682	0.020342404
CHEM_ID_999917354	X-17354	Unnamed		plasma_wave_1	150	2.274	3.645	160.29	279	1.001	0.109	10.889	0.747	0.401	0.241	0.545	0.479	0.346	0.593	0.013977657
CHEM_ID_999917354	X-17354	Unnamed		plasma_wave_2	165	1.719	2.745	159.686	266	1	0.093	9.3	0.791	0.585	0.453	0.701	0.416	0.281	0.534	0.011164421
CHEM_ID_999917354	X-17354	Unnamed		plasma_inter_wave	148	1.982	3.231	163.017	545	1	0.101	10.1	0.747	0.401	0.24	0.546	0.225	0.066	0.372	0.012580777
CHEM_ID_999917357	X-17357	Unnamed		plasma_wave_1	274	1.068	0.42	39.326	280	0.992	0.099	9.98	0.829	0.718	0.632	0.793	0.68	0.611	0.739	0.012368323
CHEM_ID_999917357	X-17357	Unnamed		plasma_wave_2	254	1.09	0.452	41.468	263	1.014	0.141	13.905	0.842	0.759	0.675	0.83	0.751	0.692	0.8	0.019317317
CHEM_ID_999917357	X-17357	Unnamed		plasma_inter_wave	260	1.079	0.433	40.13	543	1.003	0.121	12.064	0.816	0.675	0.582	0.758	0.616	0.535	0.686	0.016057929
CHEM_ID_999917367	X-17367	Unnamed		plasma_wave_1	69	2.909	4.545	156.239	246	1.004	0.16	15.936	0.735	0.344	0.095	0.561	0.306	0.076	0.505	0.022913089
CHEM_ID_999917367	X-17367	Unnamed		plasma_wave_2	86	2.386	3.235	135.583	260	1.002	0.113	11.277	0.725	0.298	0.071	0.499	0.129	-0.084	0.331	0.014664589
CHEM_ID_999917367	X-17367	Unnamed		plasma_inter_wave	74	2.981	4.99	167.393	502	1.003	0.138	13.759	0.705	0.2	-0.057	0.429	0.504	0.313	0.656	0.019058832
CHEM_ID_999917438	X-17438	Unnamed		plasma_wave_1	217	1.359	1.386	101.987	280	1.003	0.13	12.961	0.75	0.416	0.286	0.535	0.247	0.118	0.368	0.017646017
CHEM_ID_999917438	X-17438	Unnamed		plasma_wave_2	230	1.298	1.368	105.393	271	1.003	0.096	9.571	0.769	0.495	0.376	0.604	0.331	0.21	0.441	0.011644212
CHEM_ID_999917438	X-17438	Unnamed		plasma_inter_wave	224	1.316	1.3	98.784	551	1.003	0.115	11.466	0.74	0.369	0.237	0.491	0.265	0.139	0.382	0.014999203
CHEM_ID_999917612	X-17612	Unnamed		plasma_wave_1	224	0.945	1.045	110.582	280	0.985	0.169	17.157	0.764	0.474	0.351	0.586	0.266	0.14	0.383	0.025074801
CHEM_ID_999917612	X-17612	Unnamed		plasma_wave_2	275	1.051	0.57	54.234	272	0.996	0.066	6.627	0.825	0.706	0.619	0.782	0.677	0.607	0.736	0.006432024
CHEM_ID_999917612	X-17612	Unnamed		plasma_inter_wave	239	0.98	0.747	76.224	552	0.991	0.129	13.017	0.73	0.325	0.194	0.446	0.298	0.178	0.409	0.017745162
CHEM_ID_999917653	X-17653	Unnamed		plasma_wave_1	272	0.997	0.461	46.239	280	0.985	0.135	13.706	0.812	0.662	0.569	0.744	0.673	0.602	0.733	0.018964998
CHEM_ID_999917653	X-17653	Unnamed		plasma_wave_2	257	0.976	0.454	46.516	271	1	0.091	9.1	0.831	0.724	0.637	0.801	0.676	0.603	0.737	0.010810332
CHEM_ID_999917653	X-17653	Unnamed		plasma_inter_wave	262	0.972	0.429	44.136	551	0.992	0.116	11.694	0.809	0.652	0.556	0.737	0.653	0.578	0.718	0.015402865
CHEM_ID_999917654	X-17654	Unnamed		plasma_wave_1	240	1.049	0.481	45.853	258	0.999	0.099	9.91	0.862	0.815	0.738	0.879	0.825	0.78	0.862	0.012244392
CHEM_ID_999917654	X-17654	Unnamed		plasma_wave_2	234	1.039	0.494	47.546	242	1.002	0.146	14.571	0.858	0.805	0.726	0.872	0.802	0.752	0.844	0.020496433
CHEM_ID_999917654	X-17654	Unnamed		plasma_inter_wave	214	1.023	0.463	45.259	500	1	0.124	12.4	0.852	0.787	0.7	0.86	0.784	0.726	0.83	0.016652798
CHEM_ID_999917676	X-17676	Unnamed		plasma_wave_1	258	1.015	0.447	44.039	280	0.999	0.144	14.414	0.813	0.666	0.571	0.75	0.678	0.606	0.739	0.020218473
CHEM_ID_999917676	X-17676	Unnamed		plasma_wave_2	265	1.004	0.383	38.147	272	1.005	0.082	8.159	0.827	0.712	0.624	0.789	0.774	0.721	0.818	0.009144344
CHEM_ID_999917676	X-17676	Unnamed		plasma_inter_wave	256	0.995	0.406	40.804	552	1.002	0.118	11.776	0.808	0.646	0.548	0.732	0.632	0.553	0.7	0.015548041
CHEM_ID_999917685	X-17685	Unnamed		plasma_wave_1	67	1.81	3.792	209.503	264	0.989	0.115	11.628	0.664	-0.015	-0.305	0.251	-0.009	-0.247	0.23	0.015286015
CHEM_ID_999917685	X-17685	Unnamed		plasma_wave_2	135	1.051	1.843	175.357	260	1.005	0.061	6.07	0.735	0.344	0.17	0.502	0.206	0.039	0.362	0.005445886
CHEM_ID_999917685	X-17685	Unnamed		plasma_inter_wave	85	1.421	2.874	202.252	552	0.997	0.095	9.529	0.705	0.203	-0.035	0.417	-0.01	-0.222	0.202	0.011569853
CHEM_ID_999917690	X-17690	Unnamed		plasma_wave_1	222	1.178	1.73	146.859	280	0.994	0.08	8.048	0.733	0.339	0.204	0.463	0.216	0.087	0.338	0.008947825
CHEM_ID_999917690	X-17690	Unnamed		plasma_wave_2	246	1.37	6.851	500.073	272	0.996	0.06	6.024	0.735	0.344	0.217	0.462	0.038	-0.088	0.162	0.005364446
CHEM_ID_999917690	X-17690	Unnamed		plasma_inter_wave	232	1.116	1.613	144.534	552	0.995	0.071	7.136	0.722	0.283	0.147	0.409	0.373	0.257	0.479	0.00733318
CHEM_ID_999918345	X-18345	Unnamed		plasma_wave_1	115	1.627	2.355	144.745	246	1.002	0.187	18.663	0.738	0.361	0.173	0.529	-0.056	-0.236	0.127	0.02774109
CHEM_ID_999918345	X-18345	Unnamed		plasma_wave_2	102	1.396	1.792	128.367	250	0.996	0.125	12.55	0.677	0.055	-0.173	0.266	-0.028	-0.22	0.167	0.016918365
CHEM_ID_999918345	X-18345	Unnamed		plasma_inter_wave	93	1.648	2.383	144.6	500	0.999	0.158	15.816	0.696	0.155	-0.076	0.365	0.092	-0.112	0.29	0.022700636
CHEM_ID_999918779	X-18779	Unnamed		plasma_wave_1	275	1.129	0.418	37.024	280	1.004	0.113	11.255	0.69	0.126	-0.007	0.252	0.074	-0.044	0.191	0.01462564
CHEM_ID_999918779	X-18779	Unnamed		plasma_wave_2	271	0.863	0.577	66.86	271	1.002	0.103	10.279	0.689	0.12	-0.015	0.247	0.03	-0.09	0.148	0.012897686
CHEM_ID_999918779	X-18779	Unnamed		plasma_inter_wave	273	1.014	0.378	37.278	551	1.003	0.108	10.768	0.657	-0.052	-0.193	0.084	0.054	-0.065	0.171	0.013763433
CHEM_ID_999918886	X-18886	Unnamed		plasma_wave_1	228	1.089	0.618	56.749	279	0.998	0.164	16.433	0.785	0.559	0.445	0.661	0.515	0.413	0.604	0.023793
CHEM_ID_999918886	X-18886	Unnamed		plasma_wave_2	265	0.958	0.453	47.286	272	0.997	0.095	9.529	0.768	0.49	0.379	0.592	0.456	0.355	0.547	0.011569853
CHEM_ID_999918886	X-18886	Unnamed		plasma_inter_wave	242	1.017	0.549	53.982	551	0.997	0.134	13.44	0.765	0.478	0.36	0.586	0.403	0.292	0.504	0.01849406
CHEM_ID_999918887	X-18887	Unnamed		plasma_wave_1	120	1.365	0.738	54.066	151	1.021	0.234	22.919	0.766	0.485	0.315	0.634	0.641	0.522	0.735	0.035276101
CHEM_ID_999918887	X-18887	Unnamed		plasma_wave_2	271	1.081	0.448	41.443	271	1.012	0.126	12.451	0.807	0.645	0.55	0.73	0.601	0.52	0.672	0.016743091
CHEM_ID_999918887	X-18887	Unnamed		plasma_inter_wave	148	1.224	0.591	48.284	422	1.015	0.173	17.044	0.748	0.404	0.243	0.548	0.37	0.222	0.501	0.024874741
CHEM_ID_999918887	X-18887	Unnamed		csf_wave_1	28	1.038	0.29	27.938	108	1.017	0.193	18.977	0.763	0.472	0.088	0.763	0.276	-0.102	0.584	0.02829701
CHEM_ID_999918887	X-18887	Unnamed		csf_wave_2	33	1.032	0.27	26.163	84	0.999	0.167	16.717	0.738	0.358	-0.014	0.659	0.478	0.166	0.703	0.024295806
CHEM_ID_999918887	X-18887	Unnamed		csf_inter_wave	30	1.028	0.263	25.584	204	1.011	0.181	17.903	0.714	0.245	-0.169	0.585	0.228	-0.138	0.539	0.026395553
CHEM_ID_999918899	X-18899	Unnamed		plasma_wave_1	277	1.157	0.543	46.932	278	0.988	0.092	9.312	0.762	0.465	0.354	0.567	0.4	0.297	0.495	0.011185666
CHEM_ID_999918899	X-18899	Unnamed		plasma_wave_2	130	1.229	0.838	68.186	154	1.025	0.331	32.293	0.756	0.439	0.27	0.588	0.156	-0.016	0.319	0.051872245
CHEM_ID_999918899	X-18899	Unnamed		plasma_inter_wave	149	1.19	0.68	57.143	432	1.001	0.211	21.079	0.726	0.304	0.135	0.458	0.213	0.055	0.361	0.032018483
CHEM_ID_999918901	X-18901	Unnamed		plasma_wave_1	277	2.114	6.966	329.518	280	0.994	0.086	8.652	0.827	0.713	0.628	0.789	0.718	0.656	0.77	0.010017173
CHEM_ID_999918901	X-18901	Unnamed		plasma_wave_2	277	1.48	4.407	297.77	272	1.003	0.081	8.076	0.805	0.636	0.541	0.72	0.608	0.528	0.677	0.008997397
CHEM_ID_999918901	X-18901	Unnamed		plasma_inter_wave	276	1.791	5.219	291.401	552	0.998	0.084	8.417	0.81	0.655	0.562	0.738	0.761	0.707	0.807	0.009601119
CHEM_ID_999918913	X-18913	Unnamed		plasma_wave_1	264	1.063	0.467	43.932	280	1.004	0.095	9.462	0.72	0.276	0.148	0.395	0.298	0.184	0.404	0.011451233
CHEM_ID_999918913	X-18913	Unnamed		plasma_wave_2	266	1.09	0.734	67.339	266	1.005	0.114	11.343	0.742	0.38	0.26	0.491	0.166	0.047	0.281	0.014781439
CHEM_ID_999918913	X-18913	Unnamed		plasma_inter_wave	267	1.074	0.678	63.128	546	1.005	0.104	10.348	0.735	0.345	0.223	0.458	0.168	0.049	0.282	0.013019847
CHEM_ID_999918921	X-18921	Unnamed		plasma_wave_1	277	1.147	0.761	66.347	280	1.002	0.098	9.78	0.782	0.55	0.446	0.644	0.45	0.351	0.539	0.012014234
CHEM_ID_999918921	X-18921	Unnamed		plasma_wave_2	278	1.072	0.617	57.556	272	1.006	0.088	8.748	0.773	0.514	0.408	0.611	0.469	0.372	0.556	0.010187136
CHEM_ID_999918921	X-18921	Unnamed		plasma_inter_wave	277	1.101	0.656	59.582	552	1.004	0.093	9.263	0.759	0.453	0.341	0.556	0.447	0.347	0.536	0.011098915
CHEM_ID_999918922	X-18922	Unnamed		plasma_wave_1	269	1.006	0.482	47.913	280	0.996	0.095	9.538	0.793	0.591	0.49	0.683	0.597	0.514	0.668	0.011585787
CHEM_ID_999918922	X-18922	Unnamed		plasma_wave_2	271	0.971	0.418	43.048	272	0.994	0.1	10.06	0.809	0.651	0.557	0.735	0.55	0.461	0.628	0.012509959
CHEM_ID_999918922	X-18922	Unnamed		plasma_inter_wave	269	0.991	0.427	43.088	552	0.995	0.097	9.749	0.783	0.552	0.447	0.647	0.546	0.456	0.625	0.011959351
CHEM_ID_999918935	X-18935	Unnamed		plasma_wave_1	51	1.984	1.652	83.266	83	1	0.226	22.6	0.793	0.592	0.342	0.787	0.378	0.117	0.59	0.034711329
CHEM_ID_999918935	X-18935	Unnamed		plasma_wave_2	77	1.974	1.422	72.036	144	1.014	0.175	17.258	0.775	0.521	0.31	0.697	0.451	0.253	0.612	0.025253616
CHEM_ID_999918935	X-18935	Unnamed		plasma_inter_wave	23	2.291	1.478	64.513	193	1.008	0.2	19.841	0.848	0.776	0.453	0.961	0.806	0.595	0.913	0.029826674
CHEM_ID_999919141	X-19141	Unnamed		plasma_wave_1	278	1.216	0.715	58.799	280	1.001	0.074	7.393	0.832	0.729	0.646	0.802	0.697	0.631	0.753	0.007788184
CHEM_ID_999919141	X-19141	Unnamed		plasma_wave_2	278	1.135	0.617	54.361	272	0.991	0.074	7.467	0.856	0.799	0.726	0.862	0.714	0.652	0.767	0.007919197
CHEM_ID_999919141	X-19141	Unnamed		plasma_inter_wave	278	1.153	0.662	57.415	552	0.996	0.074	7.43	0.835	0.737	0.655	0.809	0.725	0.664	0.776	0.00785369
CHEM_ID_999919299	X-19299	Unnamed		plasma_wave_1	94	1.567	2.548	162.604	264	1.015	0.18	17.734	0.702	0.185	-0.043	0.391	0.313	0.119	0.484	0.026096348
CHEM_ID_999919299	X-19299	Unnamed		plasma_wave_2	157	1.018	3.554	349.116	214	1.003	0.133	13.26	0.743	0.381	0.224	0.524	0.006	-0.15	0.162	0.01817538
CHEM_ID_999919299	X-19299	Unnamed		plasma_inter_wave	108	1.162	2.295	197.504	494	1.008	0.164	16.27	0.727	0.308	0.107	0.487	0.17	-0.018	0.347	0.023504417
CHEM_ID_999921258	X-21258	Unnamed		plasma_wave_1	278	1.016	1.884	185.433	280	0.994	0.066	6.64	0.793	0.59	0.491	0.68	0.392	0.288	0.487	0.00645504
CHEM_ID_999921258	X-21258	Unnamed		plasma_wave_2	278	0.937	1.548	165.208	272	1.009	0.071	7.037	0.77	0.498	0.39	0.597	0.195	0.08	0.306	0.007157906
CHEM_ID_999921258	X-21258	Unnamed		plasma_inter_wave	278	0.894	1.177	131.655	552	1.001	0.069	6.893	0.776	0.526	0.421	0.622	0.284	0.172	0.388	0.006902962
CHEM_ID_999921285	X-21285	Unnamed		plasma_wave_1	161	1.14	0.533	46.754	216	0.989	0.186	18.807	0.796	0.605	0.474	0.719	0.587	0.476	0.68	0.027996034
CHEM_ID_999921285	X-21285	Unnamed		plasma_wave_2	200	0.98	0.635	64.796	266	0.995	0.115	11.558	0.863	0.818	0.733	0.887	0.797	0.74	0.842	0.015162084
CHEM_ID_999921285	X-21285	Unnamed		plasma_inter_wave	152	1.13	0.602	53.274	482	0.992	0.151	15.222	0.769	0.496	0.347	0.628	0.52	0.394	0.627	0.021648992
CHEM_ID_999921286	X-21286	Unnamed		plasma_wave_1	274	1.174	0.619	52.726	280	0.994	0.284	28.571	0.815	0.671	0.579	0.752	0.626	0.548	0.693	0.045282651
CHEM_ID_999921286	X-21286	Unnamed		plasma_wave_2	268	1.143	0.708	61.942	266	1.023	0.294	28.739	0.806	0.641	0.545	0.726	0.465	0.366	0.554	0.045580086
CHEM_ID_999921286	X-21286	Unnamed		plasma_inter_wave	270	1.14	0.619	54.298	549	1.008	0.288	28.571	0.759	0.455	0.342	0.559	0.453	0.353	0.543	0.045282651
CHEM_ID_999921286	X-21286	Unnamed		csf_wave_1	33	0.994	0.588	59.155	132	0.995	0.173	17.387	0.842	0.758	0.493	0.93	0.631	0.371	0.799	0.025482003
CHEM_ID_999921286	X-21286	Unnamed		csf_wave_2	32	0.991	0.509	51.362	84	1.007	0.208	20.655	0.782	0.55	0.213	0.802	0.57	0.282	0.764	0.031267815
CHEM_ID_999921286	X-21286	Unnamed		csf_inter_wave	33	1.018	0.526	51.67	216	1	0.187	18.7	0.829	0.717	0.436	0.906	0.532	0.235	0.738	0.027806597
CHEM_ID_999921312	X-21312	Unnamed		plasma_wave_1	81	2.29	7.913	345.546	251	0.984	0.171	17.378	0.715	0.248	0.008	0.462	0.078	-0.141	0.29	0.025466069
CHEM_ID_999921312	X-21312	Unnamed		plasma_wave_2	122	1.174	1.173	99.915	264	0.998	0.121	12.124	0.757	0.445	0.272	0.598	0.306	0.136	0.458	0.016164156
CHEM_ID_999921312	X-21312	Unnamed		plasma_inter_wave	83	2.191	7.833	357.508	515	0.991	0.147	14.834	0.754	0.431	0.216	0.616	0.122	-0.095	0.328	0.020962059
CHEM_ID_999921319	X-21319	Unnamed		plasma_wave_1	267	1.146	0.727	63.438	279	0.995	0.114	11.457	0.772	0.51	0.401	0.61	0.322	0.21	0.425	0.014983269
CHEM_ID_999921319	X-21319	Unnamed		plasma_wave_2	247	0.961	0.513	53.382	252	0.996	0.125	12.55	0.754	0.432	0.311	0.542	0.356	0.243	0.461	0.016918365
CHEM_ID_999921319	X-21319	Unnamed		plasma_inter_wave	254	1.018	0.539	52.947	531	0.996	0.12	12.048	0.761	0.463	0.346	0.569	0.465	0.363	0.556	0.016029602
CHEM_ID_999921339	X-21339	Unnamed		plasma_wave_1	276	0.952	0.512	53.782	280	0.996	0.077	7.731	0.874	0.845	0.779	0.9	0.814	0.77	0.85	0.008386594
CHEM_ID_999921339	X-21339	Unnamed		plasma_wave_2	278	0.92	0.488	53.043	272	1.005	0.085	8.458	0.841	0.756	0.676	0.825	0.71	0.647	0.764	0.009673707
CHEM_ID_999921339	X-21339	Unnamed		plasma_inter_wave	276	0.911	0.466	51.153	552	1.001	0.081	8.092	0.848	0.776	0.698	0.842	0.777	0.725	0.819	0.009025725
CHEM_ID_999921353	X-21353	Unnamed		plasma_wave_1	277	1.194	0.669	56.03	280	0.993	0.107	10.775	0.786	0.564	0.462	0.657	0.61	0.53	0.679	0.013775826
CHEM_ID_999921353	X-21353	Unnamed		plasma_wave_2	278	1.048	0.567	54.103	272	0.995	0.081	8.141	0.777	0.528	0.422	0.624	0.47	0.373	0.557	0.009112476
CHEM_ID_999921353	X-21353	Unnamed		plasma_inter_wave	278	1.107	0.588	53.117	552	0.994	0.095	9.557	0.761	0.461	0.35	0.563	0.466	0.369	0.553	0.011619425
CHEM_ID_999921364	X-21364	Unnamed		plasma_wave_1	271	1.052	0.569	54.087	280	0.994	0.092	9.256	0.776	0.525	0.418	0.622	0.467	0.369	0.555	0.011086522
CHEM_ID_999921364	X-21364	Unnamed		plasma_wave_2	269	0.855	0.405	47.368	270	1	0.096	9.6	0.879	0.856	0.791	0.909	0.816	0.772	0.852	0.011695554
CHEM_ID_999921364	X-21364	Unnamed		plasma_inter_wave	271	0.944	0.496	52.542	550	0.997	0.094	9.428	0.807	0.642	0.547	0.727	0.551	0.462	0.629	0.011391038
CHEM_ID_999921383	X-21383	Unnamed		plasma_wave_1	270	0.774	0.544	70.284	279	0.999	0.077	7.708	0.764	0.476	0.364	0.578	0.497	0.401	0.582	0.008345874
CHEM_ID_999921383	X-21383	Unnamed		plasma_wave_2	275	1.012	0.879	86.858	271	1.001	0.072	7.193	0.773	0.513	0.406	0.611	0.381	0.276	0.478	0.007434095
CHEM_ID_999921383	X-21383	Unnamed		plasma_inter_wave	275	0.904	0.632	69.912	550	1	0.075	7.5	0.761	0.461	0.35	0.564	0.44	0.339	0.53	0.007977622
CHEM_ID_999921441	X-21441	Unnamed		plasma_wave_1	248	1.086	0.742	68.324	271	0.991	0.157	15.843	0.831	0.724	0.635	0.802	0.663	0.587	0.727	0.022748438
CHEM_ID_999921441	X-21441	Unnamed		plasma_wave_2	263	0.904	0.585	64.712	269	0.996	0.092	9.237	0.862	0.814	0.74	0.876	0.738	0.678	0.789	0.011052883
CHEM_ID_999921441	X-21441	Unnamed		plasma_inter_wave	250	1.011	0.683	67.557	540	0.994	0.129	12.978	0.835	0.737	0.649	0.812	0.718	0.652	0.773	0.017676115
CHEM_ID_999921442	X-21442	Unnamed		plasma_wave_1	194	2.445	3.431	140.327	280	0.993	0.076	7.654	0.852	0.786	0.695	0.863	0.726	0.652	0.786	0.00825027
CHEM_ID_999921442	X-21442	Unnamed		plasma_wave_2	193	2.312	3.853	166.652	272	1.001	0.078	7.792	0.855	0.795	0.705	0.87	0.772	0.709	0.824	0.008494591
CHEM_ID_999921442	X-21442	Unnamed		plasma_inter_wave	192	2.4	3.634	151.417	552	0.997	0.077	7.723	0.851	0.784	0.691	0.861	0.744	0.674	0.801	0.008372431
CHEM_ID_999921467	X-21467	Unnamed		plasma_wave_1	271	1.026	0.706	68.811	280	0.996	0.108	10.843	0.771	0.506	0.397	0.605	0.513	0.42	0.596	0.013896217
CHEM_ID_999921467	X-21467	Unnamed		plasma_wave_2	269	0.933	0.55	58.95	269	1.008	0.1	9.921	0.844	0.766	0.686	0.835	0.76	0.704	0.806	0.012263867
CHEM_ID_999921467	X-21467	Unnamed		plasma_inter_wave	268	0.986	0.65	65.923	549	1.002	0.104	10.379	0.802	0.626	0.528	0.713	0.585	0.5	0.658	0.01307473
CHEM_ID_999921470	X-21470	Unnamed		plasma_wave_1	245	0.849	0.681	80.212	280	0.987	0.101	10.233	0.833	0.73	0.641	0.808	0.596	0.508	0.671	0.012816246
CHEM_ID_999921470	X-21470	Unnamed		plasma_wave_2	238	0.738	0.57	77.236	270	1.011	0.157	15.529	0.871	0.838	0.765	0.898	0.76	0.701	0.809	0.022192518
CHEM_ID_999921470	X-21470	Unnamed		plasma_inter_wave	238	0.802	0.654	81.546	550	0.999	0.132	13.213	0.867	0.827	0.752	0.889	0.687	0.614	0.749	0.018092169
CHEM_ID_999921471	X-21471	Unnamed		plasma_wave_1	265	0.963	0.672	69.782	279	0.999	0.109	10.911	0.799	0.614	0.514	0.703	0.632	0.554	0.7	0.014016607
CHEM_ID_999921471	X-21471	Unnamed		plasma_wave_2	237	0.944	0.615	65.148	270	1	0.111	11.1	0.856	0.798	0.717	0.865	0.842	0.8	0.875	0.014351221
CHEM_ID_999921471	X-21471	Unnamed		plasma_inter_wave	243	0.971	0.649	66.838	549	0.999	0.11	11.011	0.819	0.686	0.591	0.77	0.692	0.62	0.752	0.014193651
CHEM_ID_999921607	X-21607	Unnamed		plasma_wave_1	254	1.051	0.679	64.605	280	1.011	0.22	21.761	0.777	0.527	0.416	0.627	0.572	0.483	0.649	0.033225926
CHEM_ID_999921607	X-21607	Unnamed		plasma_wave_2	253	1.078	0.63	58.442	269	1.014	0.202	19.921	0.782	0.548	0.44	0.647	0.655	0.578	0.72	0.029968309
CHEM_ID_999921607	X-21607	Unnamed		plasma_inter_wave	250	1.078	0.64	59.369	549	1.012	0.211	20.85	0.789	0.578	0.471	0.673	0.422	0.314	0.519	0.031613052
CHEM_ID_999921661	X-21661	Unnamed		plasma_wave_1	62	4.524	5.434	120.115	246	1.003	0.184	18.345	0.686	0.104	-0.188	0.366	0.052	-0.198	0.297	0.027178089
CHEM_ID_999921661	X-21661	Unnamed		plasma_wave_2	27	5.585	5.718	102.381	119	0.99	0.122	12.323	0.742	0.379	-0.034	0.702	0.166	-0.222	0.508	0.016516474
CHEM_ID_999921661	X-21661	Unnamed		plasma_inter_wave	34	5.508	8.457	153.54	347	1	0.163	16.3	0.703	0.192	-0.201	0.524	0.125	-0.218	0.44	0.023557531
CHEM_ID_999921733	X-21733	Unnamed		plasma_wave_1	239	1.52	0.991	65.197	280	0.996	0.177	17.771	0.789	0.575	0.466	0.673	0.528	0.431	0.614	0.026161854
CHEM_ID_999921733	X-21733	Unnamed		plasma_wave_2	264	1.301	0.845	64.95	271	1.01	0.169	16.733	0.787	0.569	0.465	0.663	0.596	0.512	0.669	0.024324133
CHEM_ID_999921733	X-21733	Unnamed		plasma_inter_wave	251	1.369	0.852	62.235	551	1.003	0.173	17.248	0.781	0.544	0.434	0.643	0.543	0.449	0.624	0.025235912
CHEM_ID_999921733	X-21733	Unnamed		csf_wave_1	27	0.95	0.571	60.105	132	0.989	0.168	16.987	0.795	0.599	0.241	0.852	0.486	0.137	0.728	0.024773826
CHEM_ID_999921733	X-21733	Unnamed		csf_wave_2	26	1.33	2.29	172.18	84	1.023	0.28	27.37	0.746	0.397	-0.022	0.72	0.064	-0.325	0.434	0.043156348
CHEM_ID_999921733	X-21733	Unnamed		csf_inter_wave	27	0.985	0.596	60.508	216	1.002	0.218	21.756	0.802	0.625	0.276	0.868	0.378	0.005	0.659	0.033217074
CHEM_ID_999921736	X-21736	Unnamed		plasma_wave_1	278	0.935	0.671	71.765	280	0.996	0.079	7.932	0.77	0.498	0.39	0.597	0.525	0.434	0.605	0.008742453
CHEM_ID_999921736	X-21736	Unnamed		plasma_wave_2	278	0.942	0.722	76.645	272	0.997	0.059	5.918	0.783	0.552	0.448	0.645	0.5	0.407	0.583	0.005176779
CHEM_ID_999921736	X-21736	Unnamed		plasma_inter_wave	278	0.963	0.725	75.286	552	0.996	0.07	7.028	0.781	0.546	0.443	0.641	0.505	0.412	0.588	0.007141972
CHEM_ID_999921742	X-21742	Unnamed		plasma_wave_1	110	3.552	6.151	173.17	280	0.998	0.082	8.216	0.768	0.493	0.316	0.647	0.268	0.085	0.432	0.00924526
CHEM_ID_999921742	X-21742	Unnamed		plasma_wave_2	123	4.689	7.627	162.657	272	1.002	0.102	10.18	0.774	0.518	0.354	0.66	0.518	0.376	0.636	0.012722412
CHEM_ID_999921742	X-21742	Unnamed		plasma_inter_wave	126	3.83	5.96	155.614	552	1	0.092	9.2	0.758	0.451	0.281	0.601	0.358	0.196	0.501	0.010987377
CHEM_ID_999921752	X-21752	Unnamed		plasma_wave_1	161	2.755	3.093	112.269	280	1.002	0.11	10.978	0.806	0.638	0.512	0.747	0.592	0.481	0.683	0.014135227
CHEM_ID_999921752	X-21752	Unnamed		plasma_wave_2	232	2.022	3.025	149.604	272	0.999	0.05	5.005	0.796	0.603	0.495	0.699	0.634	0.55	0.705	0.003560363
CHEM_ID_999921752	X-21752	Unnamed		plasma_inter_wave	178	2.322	2.726	117.399	552	1	0.085	8.5	0.802	0.625	0.504	0.731	0.595	0.491	0.682	0.009748066
CHEM_ID_999921796	X-21796	Unnamed		plasma_wave_1	271	0.951	0.285	29.968	279	0.999	0.162	16.216	0.791	0.584	0.483	0.676	0.596	0.513	0.667	0.023408813
CHEM_ID_999921796	X-21796	Unnamed		plasma_wave_2	144	1.065	0.33	30.986	167	1.028	0.206	20.039	0.735	0.347	0.178	0.499	0.137	-0.027	0.294	0.030177221
CHEM_ID_999921796	X-21796	Unnamed		plasma_inter_wave	166	0.989	0.279	28.21	446	1.01	0.18	17.822	0.761	0.463	0.318	0.593	0.4	0.265	0.521	0.026252147
CHEM_ID_999921803	X-21803	Unnamed		plasma_wave_1	28	2.833	5.062	178.68	215	0.989	0.132	13.347	0.725	0.298	-0.122	0.637	-0.048	-0.408	0.325	0.018329409
CHEM_ID_999921803	X-21803	Unnamed		plasma_wave_2	47	2.416	5.868	242.881	224	0.997	0.064	6.419	0.735	0.344	0.036	0.602	0.082	-0.207	0.358	0.006063771
CHEM_ID_999921803	X-21803	Unnamed		plasma_inter_wave	38	2.378	4.17	175.357	467	0.995	0.104	10.452	0.688	0.113	-0.267	0.441	0.085	-0.238	0.39	0.013203973
CHEM_ID_999921815	X-21815	Unnamed		plasma_wave_1	70	5.106	7.624	149.315	248	1.006	0.164	16.302	0.731	0.33	0.08	0.547	0.243	0.01	0.451	0.023561071
CHEM_ID_999921815	X-21815	Unnamed		plasma_wave_2	123	4.29	7.12	165.967	271	0.993	0.093	9.366	0.751	0.419	0.244	0.575	0.553	0.418	0.665	0.01128127
CHEM_ID_999921815	X-21815	Unnamed		plasma_inter_wave	87	5.17	7.549	146.015	503	1.001	0.131	13.087	0.718	0.266	0.037	0.47	0.289	0.085	0.47	0.017869093
CHEM_ID_999921821	X-21821	Unnamed		plasma_wave_1	186	2.222	1.897	85.374	232	0.993	0.179	18.026	0.768	0.49	0.356	0.611	0.47	0.35	0.575	0.026613317
CHEM_ID_999921821	X-21821	Unnamed		plasma_wave_2	153	1.887	1.43	75.782	225	1.017	0.181	17.797	0.751	0.417	0.261	0.558	0.212	0.055	0.358	0.026207886
CHEM_ID_999921821	X-21821	Unnamed		plasma_inter_wave	147	2.19	1.928	88.037	457	1.005	0.18	17.91	0.735	0.347	0.181	0.498	0.341	0.19	0.476	0.026407946
CHEM_ID_999921829	X-21829	Unnamed		plasma_wave_1	252	0.985	0.587	59.594	280	0.992	0.095	9.577	0.757	0.446	0.328	0.554	0.389	0.279	0.489	0.011654834
CHEM_ID_999921829	X-21829	Unnamed		plasma_wave_2	274	0.966	0.585	60.559	272	1.001	0.07	6.993	0.763	0.469	0.358	0.571	0.327	0.217	0.429	0.007080006
CHEM_ID_999921829	X-21829	Unnamed		plasma_inter_wave	268	0.96	0.575	59.896	552	0.996	0.084	8.434	0.769	0.496	0.386	0.597	0.382	0.274	0.479	0.009631216
CHEM_ID_999921831	X-21831	Unnamed		plasma_wave_1	41	2.888	5.161	178.705	114	1.023	0.187	18.28	0.754	0.433	0.117	0.689	0.899	0.819	0.945	0.02706301
CHEM_ID_999921831	X-21831	Unnamed		plasma_wave_2	90	1.956	1.502	76.789	225	1.009	0.122	12.091	0.762	0.466	0.265	0.639	0.32	0.122	0.494	0.016105731
CHEM_ID_999921831	X-21831	Unnamed		plasma_inter_wave	32	3.807	10	262.674	328	1.013	0.148	14.61	0.799	0.616	0.297	0.846	0.222	-0.132	0.526	0.02056548
CHEM_ID_999921834	X-21834	Unnamed		plasma_wave_1	185	1.691	3.163	187.049	280	0.993	0.124	12.487	0.737	0.353	0.206	0.488	0.201	0.059	0.335	0.016806827
CHEM_ID_999921834	X-21834	Unnamed		plasma_wave_2	255	0.973	1.021	104.933	270	1.005	0.087	8.657	0.733	0.336	0.211	0.453	0.337	0.223	0.441	0.010026026
CHEM_ID_999921834	X-21834	Unnamed		plasma_inter_wave	221	1.179	1.398	118.575	550	0.999	0.108	10.811	0.722	0.283	0.144	0.413	0.26	0.133	0.379	0.013839562
CHEM_ID_999921839	X-21839	Unnamed		plasma_wave_1	113	2.641	2.067	78.266	238	1.009	0.165	16.353	0.725	0.3	0.104	0.476	0.278	0.099	0.439	0.023651364
CHEM_ID_999921839	X-21839	Unnamed		plasma_wave_2	154	1.738	1.489	85.673	263	1.005	0.111	11.045	0.752	0.423	0.267	0.562	0.504	0.377	0.613	0.014253846
CHEM_ID_999921839	X-21839	Unnamed		plasma_inter_wave	114	2.258	1.927	85.341	501	1.007	0.139	13.803	0.704	0.194	-0.011	0.381	0.116	-0.068	0.293	0.019136731
CHEM_ID_999921842	X-21842	Unnamed		plasma_wave_1	34	2.521	2.549	101.111	63	1.013	0.149	14.709	0.69	0.123	-0.279	0.468	0.121	-0.222	0.437	0.020740754
CHEM_ID_999921842	X-21842	Unnamed		plasma_wave_2	148	1.924	3.452	179.418	236	0.995	0.105	10.553	0.731	0.328	0.16	0.48	0.14	-0.022	0.294	0.013382788
CHEM_ID_999921842	X-21842	Unnamed		plasma_inter_wave	37	2.212	2.319	104.837	288	1	0.115	11.5	0.653	-0.074	-0.479	0.287	0.216	-0.112	0.501	0.015059398
CHEM_ID_999921845	X-21845	Unnamed		plasma_wave_1	114	1.933	1.596	82.566	269	0.987	0.173	17.528	0.737	0.353	0.163	0.523	0.345	0.173	0.497	0.025731636
CHEM_ID_999921845	X-21845	Unnamed		plasma_wave_2	123	1.532	1.211	79.047	253	0.998	0.106	10.621	0.726	0.302	0.115	0.471	0.261	0.088	0.418	0.013503178
CHEM_ID_999921845	X-21845	Unnamed		plasma_inter_wave	105	1.786	1.321	73.964	522	0.992	0.145	14.617	0.685	0.099	-0.123	0.303	-0.031	-0.221	0.16	0.020577873
CHEM_ID_999922162	X-22162	Unnamed		plasma_wave_1	278	1.066	0.36	33.771	280	0.992	0.076	7.661	0.817	0.678	0.588	0.757	0.709	0.645	0.763	0.008262663
CHEM_ID_999922162	X-22162	Unnamed		plasma_wave_2	278	1.045	0.352	33.684	272	1.004	0.163	16.235	0.769	0.496	0.388	0.595	0.446	0.347	0.536	0.023442452
CHEM_ID_999922162	X-22162	Unnamed		plasma_inter_wave	278	1.058	0.349	32.987	552	0.998	0.127	12.725	0.775	0.523	0.417	0.619	0.573	0.488	0.647	0.017228193
CHEM_ID_999922162	X-22162	Unnamed		csf_wave_1	33	1.056	0.365	34.564	128	0.998	0.127	12.725	0.838	0.747	0.477	0.923	0.753	0.556	0.87	0.017228193
CHEM_ID_999922162	X-22162	Unnamed		csf_wave_2	33	1.092	0.317	29.029	83	1.001	0.09	8.991	0.8	0.619	0.306	0.845	0.625	0.363	0.795	0.010617354
CHEM_ID_999922162	X-22162	Unnamed		csf_inter_wave	33	1.09	0.348	31.927	211	0.999	0.114	11.411	0.839	0.75	0.481	0.925	0.673	0.433	0.824	0.014901829
CHEM_ID_999922509	X-22509	Unnamed		plasma_wave_1	151	2.037	3.571	175.307	280	1.001	0.1	9.99	0.753	0.427	0.27	0.567	0.252	0.096	0.395	0.012386028
CHEM_ID_999922509	X-22509	Unnamed		plasma_wave_2	183	1.665	2.944	176.817	269	1.002	0.08	7.984	0.789	0.576	0.451	0.688	0.374	0.243	0.492	0.008834517
CHEM_ID_999922509	X-22509	Unnamed		plasma_inter_wave	156	2.044	4.275	209.149	549	1.002	0.091	9.082	0.741	0.375	0.216	0.519	0.381	0.238	0.507	0.010778464
CHEM_ID_999922520	X-22520	Unnamed		plasma_wave_1	97	1.429	1.41	98.67	271	0.993	0.181	18.228	0.756	0.441	0.244	0.612	0.347	0.159	0.51	0.026970947
CHEM_ID_999922520	X-22520	Unnamed		plasma_wave_2	132	1.245	1.226	98.474	248	1.008	0.121	12.004	0.792	0.588	0.44	0.716	0.389	0.234	0.524	0.015951702
CHEM_ID_999922520	X-22520	Unnamed		plasma_inter_wave	108	1.373	1.3	94.683	519	1	0.155	15.5	0.743	0.384	0.192	0.554	0.397	0.226	0.545	0.022141175
CHEM_ID_999922776	X-22776	Unnamed		plasma_wave_1	173	1.067	0.523	49.016	235	1.119	0.623	55.675	0.764	0.474	0.332	0.6	0.375	0.24	0.496	0.093268771
CHEM_ID_999922776	X-22776	Unnamed		plasma_wave_2	249	0.889	0.428	48.144	266	1.016	0.396	38.976	0.736	0.352	0.226	0.469	0.193	0.071	0.31	0.063704123
CHEM_ID_999922776	X-22776	Unnamed		plasma_inter_wave	193	0.998	0.835	83.667	501	1.064	0.517	48.59	0.655	-0.062	-0.232	0.099	-0.057	-0.196	0.085	0.080725174
CHEM_ID_999922834	X-22834	Unnamed		plasma_wave_1	61	3.248	5.248	161.576	167	1.042	0.277	26.583	0.8	0.618	0.398	0.792	0.776	0.652	0.859	0.041763008
CHEM_ID_999922834	X-22834	Unnamed		plasma_wave_2	237	1.146	1.265	110.384	270	0.996	0.101	10.141	0.801	0.62	0.516	0.714	0.695	0.623	0.755	0.012653365
CHEM_ID_999922834	X-22834	Unnamed		plasma_inter_wave	93	2.211	4.022	181.909	433	1.014	0.19	18.738	0.741	0.374	0.165	0.558	0.328	0.134	0.497	0.027873874
CHEM_ID_999923583	X-23583	Unnamed		plasma_wave_1	131	1.395	1.095	78.495	258	1.048	0.416	39.695	0.704	0.195	0.005	0.37	0.183	0.012	0.343	0.064977073
CHEM_ID_999923583	X-23583	Unnamed		plasma_wave_2	98	1.403	1.429	101.853	176	1.062	0.445	41.902	0.721	0.278	0.064	0.47	0.413	0.235	0.565	0.068884443
CHEM_ID_999923583	X-23583	Unnamed		plasma_inter_wave	90	1.484	1.254	84.501	442	1.053	0.425	40.361	0.675	0.044	-0.2	0.269	0.291	0.091	0.469	0.066156189
CHEM_ID_999923587	X-23587	Unnamed		plasma_wave_1	257	0.954	1.751	183.543	280	0.999	0.083	8.308	0.763	0.471	0.356	0.576	0.055	-0.068	0.176	0.009408141
CHEM_ID_999923587	X-23587	Unnamed		plasma_wave_2	218	1.122	1.932	172.193	272	1.003	0.132	13.161	0.758	0.451	0.324	0.566	0.129	-0.004	0.257	0.018000106
CHEM_ID_999923587	X-23587	Unnamed		plasma_inter_wave	234	1.113	2.31	207.547	552	1.001	0.11	10.989	0.775	0.521	0.405	0.626	0.248	0.124	0.364	0.014154701
CHEM_ID_999923593	X-23593	Unnamed		plasma_wave_1	277	0.957	0.26	27.168	280	1.002	0.083	8.283	0.741	0.375	0.257	0.484	0.241	0.127	0.349	0.009363879
CHEM_ID_999923593	X-23593	Unnamed		plasma_wave_2	273	0.956	0.245	25.628	266	1.001	0.089	8.891	0.773	0.511	0.404	0.61	0.442	0.342	0.533	0.010440309
CHEM_ID_999923593	X-23593	Unnamed		plasma_inter_wave	274	0.929	0.255	27.449	546	1.001	0.086	8.591	0.735	0.345	0.224	0.457	0.263	0.149	0.369	0.009909176
CHEM_ID_999923593	X-23593	Unnamed		csf_wave_1	33	0.929	0.21	22.605	128	0.996	0.093	9.337	0.862	0.814	0.573	0.959	0.714	0.495	0.848	0.011229928
CHEM_ID_999923593	X-23593	Unnamed		csf_wave_2	33	0.946	0.179	18.922	83	0.994	0.082	8.249	0.821	0.692	0.403	0.891	0.669	0.428	0.822	0.009303684
CHEM_ID_999923593	X-23593	Unnamed		csf_inter_wave	33	0.95	0.197	20.737	211	0.995	0.088	8.844	0.775	0.519	0.181	0.777	0.614	0.348	0.789	0.010357099
CHEM_ID_999923636	X-23636	Unnamed		plasma_wave_1	277	0.944	0.206	21.822	280	0.995	0.068	6.834	0.698	0.165	0.034	0.288	0.249	0.136	0.357	0.006798506
CHEM_ID_999923636	X-23636	Unnamed		plasma_wave_2	278	0.844	0.213	25.237	272	1.003	0.073	7.278	0.662	-0.024	-0.163	0.11	0.032	-0.086	0.149	0.007584583
CHEM_ID_999923636	X-23636	Unnamed		plasma_inter_wave	278	0.881	0.211	23.95	552	0.999	0.071	7.107	0.586	-0.468	-0.62	-0.32	0.005	-0.112	0.123	0.007281837
CHEM_ID_999923639	X-23639	Unnamed		plasma_wave_1	278	1.03	0.484	46.99	280	1.003	0.112	11.167	0.847	0.775	0.697	0.841	0.668	0.597	0.728	0.01446984
CHEM_ID_999923639	X-23639	Unnamed		plasma_wave_2	257	1.04	0.484	46.538	261	1	0.066	6.6	0.838	0.747	0.663	0.821	0.752	0.693	0.8	0.006384222
CHEM_ID_999923639	X-23639	Unnamed		plasma_inter_wave	265	1.018	0.479	47.053	541	1.002	0.093	9.281	0.847	0.774	0.695	0.842	0.715	0.65	0.769	0.011130783
CHEM_ID_999923639	X-23639	Unnamed		csf_wave_1	30	1.025	0.587	57.268	112	0.998	0.101	10.12	0.833	0.732	0.44	0.922	0.849	0.708	0.925	0.012616185
CHEM_ID_999923639	X-23639	Unnamed		csf_wave_2	33	1.103	0.657	59.565	83	1.009	0.108	10.704	0.822	0.695	0.407	0.893	0.689	0.457	0.833	0.013650125
CHEM_ID_999923639	X-23639	Unnamed		csf_inter_wave	30	1.073	0.547	50.979	195	1.002	0.104	10.379	0.852	0.787	0.518	0.951	0.816	0.65	0.908	0.01307473
CHEM_ID_999923641	X-23641	Unnamed		plasma_wave_1	203	0.874	0.576	65.904	280	1	0.138	13.8	0.83	0.722	0.622	0.808	0.674	0.591	0.742	0.01913142
CHEM_ID_999923641	X-23641	Unnamed		plasma_wave_2	143	0.997	0.671	67.302	202	1.008	0.167	16.567	0.814	0.667	0.537	0.778	0.604	0.488	0.698	0.024030239
CHEM_ID_999923641	X-23641	Unnamed		plasma_inter_wave	144	0.972	0.661	68.004	482	1.003	0.151	15.055	0.803	0.628	0.493	0.745	0.499	0.366	0.612	0.021353328
CHEM_ID_999923644	X-23644	Unnamed		plasma_wave_1	278	0.862	1.258	145.94	280	0.992	0.083	8.367	0.723	0.288	0.165	0.403	0.185	0.069	0.296	0.009512597
CHEM_ID_999923644	X-23644	Unnamed		plasma_wave_2	278	0.882	1.183	134.127	272	0.998	0.076	7.615	0.715	0.249	0.123	0.367	0.162	0.046	0.275	0.008181223
CHEM_ID_999923644	X-23644	Unnamed		plasma_inter_wave	278	0.818	1.103	134.841	552	0.995	0.08	8.04	0.716	0.254	0.129	0.372	0.132	0.015	0.246	0.008933661
CHEM_ID_999923644	X-23644	Unnamed		csf_wave_1	30	1.092	1.17	107.143	128	0.99	0.108	10.909	0.728	0.311	-0.091	0.636	0.551	0.244	0.758	0.014013066
CHEM_ID_999923644	X-23644	Unnamed		csf_wave_2	32	1.034	1.18	114.12	83	1.002	0.086	8.583	0.747	0.401	0.03	0.695	0.413	0.08	0.663	0.009895013
CHEM_ID_999923644	X-23644	Unnamed		csf_inter_wave	30	0.944	0.862	91.314	211	0.995	0.1	10.05	0.691	0.128	-0.302	0.493	0.209	-0.158	0.525	0.012492254
CHEM_ID_999923648	X-23648	Unnamed		plasma_wave_1	75	1.451	1.349	92.97	169	1.003	0.266	26.52	0.71	0.227	-0.025	0.451	0.317	0.098	0.506	0.04165147
CHEM_ID_999923648	X-23648	Unnamed		plasma_wave_2	159	1.034	0.753	72.824	210	1.009	0.165	16.353	0.697	0.162	-0.012	0.324	0.062	-0.095	0.215	0.023651364
CHEM_ID_999923648	X-23648	Unnamed		plasma_inter_wave	70	1.289	1.278	99.147	375	1.006	0.217	21.571	0.719	0.271	0.014	0.497	0.324	0.098	0.519	0.032889542
CHEM_ID_999923655	X-23655	Unnamed		plasma_wave_1	76	1.423	0.875	61.49	206	1.042	0.366	35.125	0.774	0.518	0.305	0.696	0.387	0.178	0.562	0.056886143
CHEM_ID_999923655	X-23655	Unnamed		plasma_wave_2	85	1.79	2.781	155.363	177	1.019	0.24	23.553	0.807	0.645	0.467	0.789	0.398	0.203	0.563	0.036398562
CHEM_ID_999923655	X-23655	Unnamed		plasma_inter_wave	62	1.457	1.454	99.794	383	1.031	0.314	30.456	0.751	0.419	0.166	0.634	0.114	-0.138	0.352	0.048619939
CHEM_ID_999923659	X-23659	Unnamed		plasma_wave_1	160	1.101	0.499	45.322	205	0.993	0.18	18.127	0.771	0.506	0.362	0.633	0.429	0.293	0.547	0.026792132
CHEM_ID_999923659	X-23659	Unnamed		plasma_wave_2	230	1.073	0.404	37.651	259	1.001	0.124	12.388	0.82	0.689	0.59	0.774	0.671	0.593	0.736	0.016631553
CHEM_ID_999923659	X-23659	Unnamed		plasma_inter_wave	158	1.07	0.385	35.981	464	0.997	0.151	15.145	0.766	0.484	0.337	0.615	0.527	0.405	0.631	0.021512668
CHEM_ID_999923662	X-23662	Unnamed		plasma_wave_1	54	2.607	3.547	136.057	248	1	0.121	12.1	0.783	0.552	0.302	0.752	0.549	0.332	0.711	0.016121665
CHEM_ID_999923662	X-23662	Unnamed		plasma_wave_2	91	1.471	2.292	155.812	252	1.002	0.087	8.683	0.791	0.584	0.403	0.737	0.466	0.288	0.612	0.010072057
CHEM_ID_999923662	X-23662	Unnamed		plasma_inter_wave	71	2.068	3.035	146.76	548	1.002	0.105	10.479	0.784	0.556	0.342	0.732	0.636	0.474	0.756	0.013251775
CHEM_ID_999923665	X-23665	Unnamed		plasma_wave_1	223	0.851	0.479	56.287	248	1.028	0.181	17.607	0.744	0.387	0.256	0.507	0.304	0.18	0.419	0.025871501
CHEM_ID_999923665	X-23665	Unnamed		plasma_wave_2	276	1.032	0.549	53.198	272	1.005	0.123	12.239	0.755	0.434	0.321	0.539	0.326	0.216	0.427	0.016367757
CHEM_ID_999923665	X-23665	Unnamed		plasma_inter_wave	238	0.949	0.504	53.109	520	1.016	0.154	15.157	0.734	0.342	0.212	0.462	0.358	0.242	0.464	0.021533913
CHEM_ID_999923666	X-23666	Unnamed		plasma_wave_1	120	0.979	0.352	35.955	154	1.005	0.175	17.413	0.808	0.648	0.502	0.771	0.668	0.556	0.757	0.025528035
CHEM_ID_999923666	X-23666	Unnamed		plasma_wave_2	258	1.003	0.363	36.191	270	0.999	0.159	15.916	0.822	0.695	0.603	0.775	0.766	0.711	0.812	0.02287768
CHEM_ID_999923666	X-23666	Unnamed		plasma_inter_wave	124	1.002	0.367	36.627	420	1.001	0.166	16.583	0.794	0.595	0.442	0.725	0.592	0.465	0.695	0.024058566
CHEM_ID_999923678	X-23678	Unnamed		plasma_wave_1	201	1.148	0.58	50.523	256	0.992	0.161	16.23	0.76	0.459	0.328	0.579	0.516	0.407	0.611	0.023433599
CHEM_ID_999923678	X-23678	Unnamed		plasma_wave_2	98	1.127	0.656	58.208	135	0.974	0.255	26.181	0.675	0.045	-0.189	0.261	0.186	-0.012	0.37	0.04105129
CHEM_ID_999923678	X-23678	Unnamed		plasma_inter_wave	99	1.153	0.565	49.003	391	0.986	0.198	20.081	0.693	0.139	-0.086	0.345	0.19	-0.007	0.373	0.03025158
CHEM_ID_999923680	X-23680	Unnamed		plasma_wave_1	278	0.947	0.458	48.363	280	1.009	0.109	10.803	0.781	0.544	0.44	0.638	0.436	0.336	0.527	0.013825399
CHEM_ID_999923680	X-23680	Unnamed		plasma_wave_2	278	0.956	0.397	41.527	272	1.009	0.077	7.631	0.78	0.541	0.437	0.636	0.471	0.375	0.558	0.00820955
CHEM_ID_999923680	X-23680	Unnamed		plasma_inter_wave	278	0.942	0.402	42.675	552	1.009	0.094	9.316	0.776	0.524	0.419	0.621	0.492	0.398	0.576	0.011192748
CHEM_ID_999923739	X-23739	Unnamed		plasma_wave_1	277	1.012	0.297	29.348	280	1.007	0.118	11.718	0.756	0.44	0.327	0.544	0.387	0.283	0.483	0.015445355
CHEM_ID_999923739	X-23739	Unnamed		plasma_wave_2	278	0.969	0.239	24.665	272	0.999	0.099	9.91	0.744	0.388	0.271	0.496	0.449	0.35	0.538	0.012244392
CHEM_ID_999923739	X-23739	Unnamed		plasma_inter_wave	277	0.98	0.267	27.245	552	1.003	0.109	10.867	0.747	0.402	0.287	0.509	0.398	0.294	0.492	0.013938707
CHEM_ID_999923739	X-23739	Unnamed		csf_wave_1	32	0.979	0.281	28.703	128	0.998	0.186	18.637	0.8	0.62	0.302	0.848	0.547	0.25	0.75	0.027695059
CHEM_ID_999923739	X-23739	Unnamed		csf_wave_2	32	1.042	0.219	21.017	79	1.016	0.117	11.516	0.814	0.666	0.363	0.878	0.621	0.352	0.795	0.015087726
CHEM_ID_999923739	X-23739	Unnamed		csf_inter_wave	32	1.031	0.257	24.927	207	1.005	0.163	16.219	0.792	0.589	0.263	0.828	0.537	0.237	0.744	0.023414125
CHEM_ID_999923780	X-23780	Unnamed		plasma_wave_1	218	1.219	1.349	110.664	280	1.005	0.16	15.92	0.741	0.374	0.241	0.497	0.485	0.376	0.58	0.022884762
CHEM_ID_999923780	X-23780	Unnamed		plasma_wave_2	178	1.185	1.111	93.755	212	1.002	0.171	17.066	0.71	0.225	0.064	0.373	0.193	0.048	0.33	0.024913691
CHEM_ID_999923780	X-23780	Unnamed		plasma_inter_wave	173	1.211	1.203	99.339	492	1.004	0.165	16.434	0.694	0.147	-0.021	0.303	0.045	-0.105	0.192	0.02379477
CHEM_ID_999923782	X-23782	Unnamed		plasma_wave_1	278	1.151	0.651	56.56	280	1.007	0.138	13.704	0.809	0.651	0.558	0.734	0.586	0.503	0.658	0.018961457
CHEM_ID_999923782	X-23782	Unnamed		plasma_wave_2	278	1.038	0.542	52.216	272	0.995	0.089	8.945	0.803	0.629	0.533	0.714	0.581	0.497	0.654	0.010535913
CHEM_ID_999923782	X-23782	Unnamed		plasma_inter_wave	278	1.085	0.572	52.719	552	1.001	0.116	11.588	0.793	0.591	0.492	0.681	0.493	0.398	0.577	0.015215197
CHEM_ID_999923787	X-23787	Unnamed		plasma_wave_1	26	2.147	1.676	78.062	41	0.951	0.258	27.129	0.769	0.497	0.102	0.79	0.641	0.344	0.821	0.042729671
CHEM_ID_999923787	X-23787	Unnamed		plasma_wave_2	234	0.966	0.611	63.251	263	0.994	0.09	9.054	0.86	0.81	0.731	0.876	0.777	0.721	0.823	0.010728892
CHEM_ID_999923787	X-23787	Unnamed		plasma_inter_wave	30	1.853	1.553	83.81	234	0.983	0.135	13.733	0.802	0.626	0.299	0.859	0.457	0.121	0.698	0.0190128
CHEM_ID_999923997	X-23997	Unnamed		plasma_wave_1	259	1.104	0.59	53.442	279	1.02	0.327	32.059	0.764	0.476	0.363	0.581	0.435	0.331	0.529	0.051457961
CHEM_ID_999923997	X-23997	Unnamed		plasma_wave_2	196	1.238	1.015	81.987	217	1.192	0.883	74.077	0.749	0.408	0.27	0.534	0.404	0.28	0.515	0.125848485
CHEM_ID_999923997	X-23997	Unnamed		plasma_inter_wave	214	1.167	0.788	67.524	496	1.095	0.638	58.265	0.729	0.318	0.179	0.447	0.28	0.152	0.399	0.097854222
CHEM_ID_999924228	X-24228	Unnamed		csf_wave_1	33	0.962	0.274	28.482	128	0.988	0.126	12.753	0.884	0.868	0.654	0.982	0.855	0.727	0.926	0.017277765
CHEM_ID_999924228	X-24228	Unnamed		csf_wave_2	32	0.973	0.225	23.124	83	0.998	0.134	13.427	0.839	0.749	0.475	0.927	0.723	0.504	0.854	0.018471044
CHEM_ID_999924228	X-24228	Unnamed		csf_inter_wave	33	0.973	0.248	25.488	211	0.992	0.129	13.004	0.874	0.845	0.62	0.973	0.838	0.697	0.917	0.017722146
CHEM_ID_999924243	X-24243	Unnamed		plasma_wave_1	274	1.08	0.638	59.074	280	1.047	0.409	39.064	0.776	0.524	0.417	0.621	0.32	0.209	0.422	0.063859922
CHEM_ID_999924243	X-24243	Unnamed		plasma_wave_2	155	1.104	1.013	91.757	207	1.023	0.399	39.003	0.766	0.483	0.335	0.616	0.479	0.348	0.591	0.063751925
CHEM_ID_999924243	X-24243	Unnamed		plasma_inter_wave	186	1.099	0.886	80.619	487	1.037	0.404	38.959	0.731	0.329	0.18	0.465	0.252	0.112	0.382	0.063674026
CHEM_ID_999924295	X-24295	Unnamed		plasma_wave_1	278	1.043	0.423	40.556	280	1.002	0.128	12.774	0.814	0.669	0.578	0.75	0.638	0.563	0.703	0.017314944
CHEM_ID_999924295	X-24295	Unnamed		plasma_wave_2	270	0.883	0.383	43.375	270	1.025	0.21	20.488	0.785	0.56	0.457	0.655	0.504	0.41	0.588	0.030972151
CHEM_ID_999924295	X-24295	Unnamed		plasma_inter_wave	275	0.968	0.418	43.182	550	1.013	0.173	17.078	0.757	0.445	0.332	0.549	0.52	0.429	0.602	0.024934936
CHEM_ID_999924306	X-24306	Unnamed		plasma_wave_1	278	1.026	0.521	50.78	280	0.996	0.089	8.936	0.674	0.037	-0.099	0.168	0.086	-0.032	0.202	0.010519979
CHEM_ID_999924306	X-24306	Unnamed		plasma_wave_2	199	0.84	0.433	51.548	193	0.988	0.103	10.425	0.631	-0.202	-0.375	-0.036	-0.041	-0.178	0.099	0.013156171
CHEM_ID_999924306	X-24306	Unnamed		plasma_inter_wave	209	0.882	0.47	53.288	473	0.992	0.095	9.577	0.623	-0.244	-0.413	-0.08	-0.02	-0.155	0.116	0.011654834
CHEM_ID_999924307	X-24307	Unnamed		plasma_wave_1	278	0.952	0.426	44.748	280	0.991	0.088	8.88	0.624	-0.241	-0.388	-0.099	-0.126	-0.24	-0.008	0.010420835
CHEM_ID_999924307	X-24307	Unnamed		plasma_wave_2	278	0.88	0.46	52.273	272	1.003	0.072	7.178	0.673	0.032	-0.104	0.163	0.083	-0.035	0.198	0.007407539
CHEM_ID_999924307	X-24307	Unnamed		plasma_inter_wave	278	0.923	0.458	49.621	552	0.997	0.081	8.124	0.672	0.029	-0.108	0.159	0.06	-0.058	0.176	0.009082379
CHEM_ID_999924328	X-24328	Unnamed		plasma_wave_1	261	1.039	0.611	58.807	280	0.997	0.109	10.933	0.88	0.86	0.795	0.913	0.872	0.84	0.898	0.014055557
CHEM_ID_999924328	X-24328	Unnamed		plasma_wave_2	215	1.082	0.672	62.107	272	1	0.098	9.8	0.893	0.889	0.823	0.94	0.888	0.856	0.913	0.012049643
CHEM_ID_999924328	X-24328	Unnamed		plasma_inter_wave	229	1.083	0.647	59.741	552	0.999	0.104	10.41	0.883	0.866	0.797	0.921	0.855	0.816	0.886	0.013129614
CHEM_ID_999924337	X-24337	Unnamed		plasma_wave_1	230	1.013	0.58	57.256	271	1.002	0.156	15.569	0.782	0.548	0.434	0.651	0.487	0.382	0.58	0.022263336
CHEM_ID_999924337	X-24337	Unnamed		plasma_wave_2	274	0.882	0.399	45.238	271	0.994	0.077	7.746	0.811	0.658	0.565	0.741	0.623	0.545	0.69	0.008413151
CHEM_ID_999924337	X-24337	Unnamed		plasma_inter_wave	249	0.964	0.546	56.639	542	0.998	0.123	12.325	0.777	0.531	0.419	0.632	0.445	0.339	0.539	0.016520015
CHEM_ID_999924337	X-24337	Unnamed		csf_wave_1	33	0.959	0.245	25.547	132	1	0.108	10.8	0.683	0.086	-0.327	0.442	0.315	-0.026	0.591	0.013820087
CHEM_ID_999924337	X-24337	Unnamed		csf_wave_2	31	0.984	0.22	22.358	81	0.989	0.099	10.01	0.82	0.69	0.389	0.895	0.737	0.522	0.864	0.012421437
CHEM_ID_999924337	X-24337	Unnamed		csf_inter_wave	32	0.984	0.227	23.069	213	0.996	0.104	10.442	0.818	0.68	0.382	0.887	0.767	0.575	0.879	0.013186268
CHEM_ID_999924411	X-24411	Unnamed		plasma_wave_1	135	1.037	0.648	62.488	219	1.089	0.424	38.935	0.731	0.326	0.15	0.486	0.346	0.189	0.486	0.063631535
CHEM_ID_999924411	X-24411	Unnamed		plasma_wave_2	75	1.188	0.688	57.912	143	1.164	0.694	59.622	0.661	-0.033	-0.308	0.22	0.033	-0.194	0.257	0.100256714
CHEM_ID_999924411	X-24411	Unnamed		plasma_inter_wave	70	1.132	0.681	60.159	362	1.119	0.547	48.883	0.714	0.248	-0.011	0.477	0.145	-0.091	0.366	0.081243914
CHEM_ID_999924418	X-24418	Unnamed		plasma_wave_1	185	1.405	0.921	65.552	246	0.999	0.16	16.016	0.841	0.754	0.654	0.838	0.779	0.715	0.83	0.023054724
CHEM_ID_999924418	X-24418	Unnamed		plasma_wave_2	257	1.19	0.775	65.126	264	0.999	0.109	10.911	0.862	0.816	0.742	0.878	0.778	0.725	0.822	0.014016607
CHEM_ID_999924418	X-24418	Unnamed		plasma_inter_wave	203	1.355	0.934	68.93	510	0.999	0.136	13.614	0.83	0.72	0.62	0.806	0.697	0.619	0.762	0.018802117
CHEM_ID_999924422	X-24422	Unnamed		plasma_wave_1	235	0.979	0.675	68.948	264	0.979	0.275	28.09	0.756	0.441	0.318	0.554	0.567	0.473	0.648	0.044431068
CHEM_ID_999924422	X-24422	Unnamed		plasma_wave_2	153	0.974	0.461	47.331	172	1.012	0.296	29.249	0.722	0.283	0.114	0.437	0.374	0.23	0.503	0.046483013
CHEM_ID_999924422	X-24422	Unnamed		plasma_inter_wave	150	0.958	0.457	47.704	436	0.992	0.284	28.629	0.71	0.225	0.05	0.387	0.234	0.077	0.38	0.045385337
CHEM_ID_999924425	X-24425	Unnamed		plasma_wave_1	205	0.983	0.42	42.726	252	1.003	0.196	19.541	0.764	0.477	0.348	0.593	0.39	0.267	0.5	0.02929554
CHEM_ID_999924425	X-24425	Unnamed		plasma_wave_2	53	1.093	0.534	48.856	92	0.986	0.198	20.081	0.738	0.36	0.074	0.602	0.538	0.316	0.705	0.03025158
CHEM_ID_999924425	X-24425	Unnamed		plasma_inter_wave	58	1.016	0.413	40.65	328	0.998	0.19	19.038	0.736	0.352	0.078	0.585	0.335	0.086	0.545	0.028405007
CHEM_ID_999924431	X-24431	Unnamed		csf_wave_1	33	1.065	0.563	52.864	125	0.997	0.498	49.95	0.747	0.402	0.037	0.691	0.258	-0.089	0.549	0.083132978
CHEM_ID_999924431	X-24431	Unnamed		csf_wave_2	31	1.023	0.267	26.1	83	0.985	0.118	11.98	0.739	0.363	-0.022	0.671	0.395	0.053	0.654	0.015909212
CHEM_ID_999924431	X-24431	Unnamed		csf_inter_wave	31	0.997	0.452	45.336	208	0.992	0.393	39.617	0.665	-0.012	-0.451	0.372	0.111	-0.248	0.444	0.064838978
CHEM_ID_999924456	X-24456	Unnamed		plasma_wave_1	109	1.011	0.461	45.598	169	0.992	0.239	24.093	0.733	0.338	0.141	0.513	0.358	0.183	0.511	0.037354602
CHEM_ID_999924456	X-24456	Unnamed		plasma_wave_2	142	1.054	0.49	46.49	185	1.012	0.296	29.249	0.703	0.192	0.01	0.361	0.165	0.001	0.321	0.046483013
CHEM_ID_999924456	X-24456	Unnamed		plasma_inter_wave	88	1.01	0.525	51.98	354	1.002	0.27	26.946	0.703	0.19	-0.045	0.402	0.017	-0.192	0.225	0.04240568
CHEM_ID_999924462	X-24462	Unnamed		plasma_wave_1	78	1.318	0.763	57.891	136	1.017	0.228	22.419	0.853	0.791	0.64	0.903	0.787	0.686	0.859	0.034390879
CHEM_ID_999924462	X-24462	Unnamed		plasma_wave_2	106	1.189	0.561	47.183	167	1.002	0.184	18.363	0.794	0.594	0.429	0.735	0.566	0.422	0.683	0.027209957
CHEM_ID_999924462	X-24462	Unnamed		plasma_inter_wave	54	1.327	0.696	52.449	285	1.007	0.207	20.556	0.792	0.587	0.345	0.779	0.673	0.495	0.796	0.031092541
CHEM_ID_999924473	X-24473	Unnamed		plasma_wave_1	246	1.123	1.477	131.523	279	0.999	0.173	17.317	0.772	0.51	0.396	0.613	0.405	0.295	0.504	0.025358072
CHEM_ID_999924473	X-24473	Unnamed		plasma_wave_2	164	1.22	1.585	129.918	218	0.995	0.166	16.683	0.777	0.528	0.388	0.651	0.296	0.15	0.429	0.024235611
CHEM_ID_999924473	X-24473	Unnamed		plasma_inter_wave	171	1.296	1.717	132.485	497	0.997	0.17	17.051	0.765	0.477	0.336	0.604	0.234	0.087	0.371	0.024887134
CHEM_ID_999924494	X-24494	Unnamed		plasma_wave_1	196	1.39	1.089	78.345	255	1.004	0.156	15.538	0.832	0.727	0.626	0.813	0.816	0.763	0.858	0.022208452
CHEM_ID_999924494	X-24494	Unnamed		plasma_wave_2	195	1.227	0.85	69.275	246	0.996	0.097	9.739	0.838	0.748	0.65	0.831	0.717	0.641	0.779	0.011941646
CHEM_ID_999924494	X-24494	Unnamed		plasma_inter_wave	171	1.339	1.002	74.832	501	1	0.13	13	0.814	0.668	0.55	0.77	0.601	0.496	0.689	0.017715065
CHEM_ID_999924541	X-24541	Unnamed		plasma_wave_1	33	2.571	2.389	92.921	155	1.014	0.18	17.751	0.663	-0.021	-0.446	0.353	0.144	-0.205	0.46	0.026126445
CHEM_ID_999924541	X-24541	Unnamed		plasma_wave_2	79	2.1	3.819	181.857	253	1.001	0.089	8.891	0.685	0.096	-0.162	0.329	-0.055	-0.271	0.167	0.010440309
CHEM_ID_999924541	X-24541	Unnamed		plasma_inter_wave	41	2.209	2.348	106.292	403	1.008	0.13	12.897	0.645	-0.123	-0.51	0.227	-0.118	-0.408	0.193	0.017532709
CHEM_ID_999924544	X-24544	Unnamed		plasma_wave_1	244	1.191	0.709	59.53	278	0.986	0.14	14.199	0.832	0.727	0.637	0.805	0.745	0.683	0.796	0.019837827
CHEM_ID_999924544	X-24544	Unnamed		plasma_wave_2	265	0.911	0.473	51.921	265	0.997	0.075	7.523	0.886	0.874	0.812	0.924	0.855	0.819	0.884	0.008018342
CHEM_ID_999924544	X-24544	Unnamed		plasma_inter_wave	250	1.049	0.642	61.201	543	0.991	0.113	11.403	0.828	0.716	0.625	0.794	0.683	0.61	0.744	0.014887665
CHEM_ID_999924546	X-24546	Unnamed		plasma_wave_1	190	1.407	1.074	76.333	271	0.998	0.171	17.134	0.818	0.681	0.571	0.776	0.681	0.597	0.751	0.025034081
CHEM_ID_999924546	X-24546	Unnamed		plasma_wave_2	178	0.938	0.654	69.723	262	1.01	0.15	14.851	0.86	0.811	0.719	0.885	0.759	0.69	0.815	0.020992157
CHEM_ID_999924546	X-24546	Unnamed		plasma_inter_wave	182	1.18	0.92	77.966	533	1.004	0.161	16.036	0.804	0.632	0.512	0.736	0.649	0.556	0.725	0.023090133
CHEM_ID_999924549	X-24549	Unnamed		plasma_wave_1	157	1.856	1.308	70.474	188	1.044	0.43	41.188	0.762	0.468	0.319	0.601	0.336	0.189	0.467	0.067620346
CHEM_ID_999924549	X-24549	Unnamed		plasma_wave_2	120	1.606	1.262	78.58	143	1.069	0.4	37.418	0.76	0.456	0.282	0.609	0.253	0.078	0.413	0.060945771
CHEM_ID_999924549	X-24549	Unnamed		plasma_inter_wave	87	1.649	1.051	63.736	331	1.054	0.417	39.564	0.707	0.212	-0.023	0.422	0.136	-0.075	0.336	0.064745145
CHEM_ID_999924556	X-24556	Unnamed		plasma_wave_1	275	1.234	0.614	49.757	280	0.997	0.14	14.042	0.781	0.545	0.441	0.64	0.493	0.398	0.577	0.019559868
CHEM_ID_999924556	X-24556	Unnamed		plasma_wave_2	260	1.01	0.516	51.089	255	1.004	0.127	12.649	0.772	0.507	0.396	0.608	0.462	0.361	0.553	0.017093639
CHEM_ID_999924556	X-24556	Unnamed		plasma_inter_wave	260	1.111	0.587	52.835	535	1	0.134	13.4	0.755	0.436	0.319	0.543	0.404	0.297	0.501	0.018423242
CHEM_ID_999924588	X-24588	Unnamed		plasma_wave_1	278	0.991	0.43	43.391	280	1.004	0.103	10.259	0.831	0.724	0.639	0.798	0.641	0.566	0.705	0.012862277
CHEM_ID_999924588	X-24588	Unnamed		plasma_wave_2	278	0.939	0.348	37.061	272	1.007	0.116	11.519	0.841	0.755	0.675	0.824	0.719	0.657	0.771	0.015093037
CHEM_ID_999924588	X-24588	Unnamed		plasma_inter_wave	278	0.983	0.417	42.421	552	1.006	0.109	10.835	0.83	0.722	0.638	0.796	0.647	0.573	0.711	0.013882053
CHEM_ID_999924669	X-24669	Unnamed		plasma_wave_1	60	1.828	1.401	76.641	181	1.005	0.221	21.99	0.723	0.287	0.01	0.527	0.457	0.231	0.636	0.033631358
CHEM_ID_999924669	X-24669	Unnamed		plasma_wave_2	82	1.191	0.666	55.919	185	1.003	0.114	11.366	0.734	0.343	0.115	0.542	0.395	0.196	0.563	0.014822159
CHEM_ID_999924669	X-24669	Unnamed		plasma_inter_wave	56	1.618	1.28	79.11	336	1.009	0.171	16.947	0.733	0.336	0.055	0.576	0.299	0.041	0.519	0.024703008
CHEM_ID_999924686	X-24686	Unnamed		plasma_wave_1	268	0.892	0.385	43.161	280	1.03	0.271	26.311	0.745	0.394	0.276	0.504	0.387	0.28	0.484	0.041281448
CHEM_ID_999924686	X-24686	Unnamed		plasma_wave_2	113	0.959	0.389	40.563	140	1.004	0.233	23.207	0.762	0.465	0.286	0.62	0.377	0.207	0.524	0.035785989
CHEM_ID_999924686	X-24686	Unnamed		plasma_inter_wave	131	0.926	0.379	40.929	420	1.021	0.259	25.367	0.71	0.227	0.039	0.399	0.311	0.147	0.457	0.039610148
CHEM_ID_999924728	X-24728	Unnamed		plasma_wave_1	262	0.939	0.341	36.315	275	1.044	0.25	23.946	0.751	0.42	0.302	0.528	0.411	0.305	0.507	0.037094347
CHEM_ID_999924728	X-24728	Unnamed		plasma_wave_2	247	0.968	0.346	35.744	260	1.022	0.264	25.832	0.756	0.442	0.323	0.552	0.515	0.417	0.601	0.040433405
CHEM_ID_999924728	X-24728	Unnamed		plasma_inter_wave	259	0.953	0.345	36.201	535	1.034	0.257	24.855	0.735	0.345	0.221	0.461	0.365	0.255	0.466	0.038703681
CHEM_ID_999924736	X-24736	Unnamed		plasma_wave_1	126	1.634	0.924	56.548	194	0.989	0.236	23.862	0.771	0.505	0.342	0.648	0.609	0.486	0.708	0.03694563
CHEM_ID_999924736	X-24736	Unnamed		plasma_wave_2	45	1.433	0.678	47.313	57	0.982	0.164	16.701	0.769	0.497	0.209	0.727	0.415	0.141	0.63	0.024267479
CHEM_ID_999924736	X-24736	Unnamed		plasma_inter_wave	34	1.495	0.703	47.023	221	0.984	0.22	22.358	0.756	0.44	0.089	0.716	0.31	-0.027	0.583	0.034282882
CHEM_ID_999924757	X-24757	Unnamed		plasma_wave_1	43	2.82	4.996	177.163	170	1.015	0.198	19.507	0.763	0.471	0.17	0.712	0.206	-0.097	0.474	0.029235345
CHEM_ID_999924757	X-24757	Unnamed		plasma_wave_2	68	2.497	4.706	188.466	141	1	0.115	11.5	0.721	0.279	0.019	0.506	0.118	-0.123	0.345	0.015059398
CHEM_ID_999924757	X-24757	Unnamed		plasma_inter_wave	36	3.602	7.25	201.277	337	1.011	0.171	16.914	0.753	0.428	0.087	0.7	0.579	0.313	0.76	0.024644583
CHEM_ID_999924811	X-24811	Unnamed		plasma_wave_1	121	2.242	1.563	69.715	248	1	0.186	18.6	0.744	0.389	0.209	0.55	0.469	0.318	0.597	0.027629552
CHEM_ID_999924811	X-24811	Unnamed		plasma_wave_2	100	2.014	1.513	75.124	193	1.009	0.159	15.758	0.79	0.579	0.406	0.726	0.696	0.579	0.785	0.02259795
CHEM_ID_999924811	X-24811	Unnamed		plasma_inter_wave	92	2.075	1.413	68.096	425	1.004	0.175	17.43	0.729	0.319	0.102	0.511	0.532	0.368	0.664	0.025558133
CHEM_ID_999924812	X-24812	Unnamed		plasma_wave_1	191	1.014	0.512	50.493	271	0.999	0.174	17.417	0.775	0.522	0.393	0.637	0.583	0.481	0.669	0.025535117
CHEM_ID_999924812	X-24812	Unnamed		plasma_wave_2	240	1.068	1.389	130.056	269	0.987	0.141	14.286	0.741	0.374	0.247	0.491	0.018	-0.109	0.144	0.019991856
CHEM_ID_999924812	X-24812	Unnamed		plasma_inter_wave	212	1.031	1.166	113.094	540	0.993	0.159	16.012	0.739	0.363	0.227	0.489	0.02	-0.115	0.154	0.023047643
CHEM_ID_999924947	X-24947	Unnamed		plasma_wave_1	255	1.237	1.199	96.928	280	0.99	0.085	8.586	0.859	0.806	0.73	0.87	0.785	0.733	0.828	0.009900324
CHEM_ID_999924947	X-24947	Unnamed		plasma_wave_2	274	0.961	0.845	87.929	272	1.003	0.067	6.68	0.882	0.863	0.8	0.914	0.897	0.871	0.918	0.006525857
CHEM_ID_999924947	X-24947	Unnamed		plasma_inter_wave	262	1.086	1.029	94.751	552	0.996	0.077	7.731	0.872	0.841	0.772	0.898	0.782	0.731	0.825	0.008386594
CHEM_ID_999924949	X-24949	Unnamed		plasma_wave_1	236	1.104	0.692	62.681	280	1.006	0.125	12.425	0.802	0.627	0.523	0.72	0.548	0.452	0.631	0.016697059
CHEM_ID_999924949	X-24949	Unnamed		plasma_wave_2	263	0.904	0.528	58.407	269	0.998	0.092	9.218	0.813	0.663	0.569	0.747	0.544	0.453	0.624	0.011019245
CHEM_ID_999924949	X-24949	Unnamed		plasma_inter_wave	245	1.016	0.6	59.055	549	1.002	0.11	10.978	0.784	0.557	0.448	0.656	0.529	0.433	0.614	0.014135227
CHEM_ID_999924951	X-24951	Unnamed		plasma_wave_1	271	1.045	0.638	61.053	280	1.094	0.391	35.74	0.816	0.677	0.585	0.757	0.583	0.498	0.656	0.057974966
CHEM_ID_999924951	X-24951	Unnamed		plasma_wave_2	266	1.093	0.641	58.646	271	1.134	0.518	45.679	0.781	0.546	0.439	0.642	0.549	0.46	0.628	0.075571411
CHEM_ID_999924951	X-24951	Unnamed		plasma_inter_wave	267	1.075	0.634	58.977	551	1.114	0.458	41.113	0.776	0.527	0.419	0.625	0.464	0.364	0.553	0.067487563
CHEM_ID_999924952	X-24952	Unnamed		plasma_wave_1	278	1.574	0.906	57.56	280	1.107	0.419	37.85	0.677	0.055	-0.08	0.185	0.064	-0.054	0.18	0.061710603
CHEM_ID_999924952	X-24952	Unnamed		plasma_wave_2	277	1.178	0.543	46.095	271	1.121	0.553	49.331	0.73	0.323	0.202	0.436	0.23	0.116	0.339	0.082037073
CHEM_ID_999924952	X-24952	Unnamed		plasma_inter_wave	277	1.322	0.647	48.941	551	1.114	0.489	43.896	0.654	-0.071	-0.212	0.065	-0.046	-0.162	0.072	0.072414709
CHEM_ID_999924953	X-24953	Unnamed		plasma_wave_1	223	1.048	0.9	85.878	257	1.02	0.237	23.235	0.86	0.809	0.728	0.877	0.768	0.708	0.817	0.035835561
CHEM_ID_999924953	X-24953	Unnamed		plasma_wave_2	181	0.653	0.392	60.031	218	1.025	0.289	28.195	0.792	0.589	0.464	0.699	0.631	0.535	0.712	0.044616964
CHEM_ID_999924953	X-24953	Unnamed		plasma_inter_wave	168	0.834	0.544	65.228	475	1.022	0.262	25.636	0.775	0.52	0.382	0.643	0.608	0.504	0.695	0.040086398
CHEM_ID_999924970	X-24970	Unnamed		plasma_wave_1	272	1.204	2.361	196.096	280	1.004	0.071	7.072	0.682	0.085	-0.051	0.214	-0.053	-0.17	0.066	0.007219871
CHEM_ID_999924970	X-24970	Unnamed		plasma_wave_2	260	1.225	3.181	259.673	271	1	0.058	5.8	0.643	-0.131	-0.279	0.012	0.026	-0.096	0.147	0.004967866
CHEM_ID_999924970	X-24970	Unnamed		plasma_inter_wave	263	0.89	2.123	238.539	551	1.002	0.065	6.487	0.655	-0.066	-0.211	0.073	-0.034	-0.154	0.087	0.006184162
CHEM_ID_999925109	X-25109	Unnamed		csf_wave_1	33	0.927	0.343	37.001	128	0.99	0.221	22.323	0.849	0.78	0.524	0.942	0.701	0.476	0.84	0.034220916
CHEM_ID_999925109	X-25109	Unnamed		csf_wave_2	33	0.926	0.236	25.486	83	0.993	0.103	10.373	0.867	0.829	0.595	0.966	0.791	0.618	0.891	0.013064108
CHEM_ID_999925109	X-25109	Unnamed		csf_inter_wave	33	0.923	0.281	30.444	211	0.991	0.183	18.466	0.825	0.705	0.42	0.899	0.641	0.387	0.805	0.027392313
CHEM_ID_999925172	X-25172	Unnamed		plasma_wave_1	213	1.015	0.502	49.458	216	0.997	0.177	17.753	0.626	-0.231	-0.399	-0.069	-0.128	-0.258	0.006	0.026129986
CHEM_ID_999925172	X-25172	Unnamed		plasma_wave_2	190	0.978	0.421	43.047	182	0.998	0.089	8.918	0.666	-0.003	-0.171	0.156	0.035	-0.107	0.176	0.010488111
CHEM_ID_999925172	X-25172	Unnamed		plasma_inter_wave	157	0.867	0.424	48.904	398	0.997	0.143	14.343	0.67	0.017	-0.167	0.191	0.037	-0.12	0.192	0.020092771
CHEM_ID_100006203	acesulfame	Xenobiotics	Food Component/Plant	plasma_wave_1	86	1.781	3.702	207.861	280	0.997	0.071	7.121	0.711	0.23	-0.004	0.44	0.061	-0.152	0.268	0.007306623
CHEM_ID_100006203	acesulfame	Xenobiotics	Food Component/Plant	plasma_wave_2	81	2.14	3.281	153.318	268	1	0.054	5.4	0.729	0.319	0.087	0.523	0.334	0.126	0.514	0.004259689
CHEM_ID_100006203	acesulfame	Xenobiotics	Food Component/Plant	plasma_inter_wave	88	1.93	3.943	204.301	548	0.998	0.063	6.313	0.748	0.406	0.195	0.59	0.25	0.044	0.436	0.005876104
CHEM_ID_1218	acetoacetate	Lipid	Ketone Bodies	plasma_wave_1	146	1.436	1.397	97.284	207	1.022	0.252	24.658	0.752	0.423	0.263	0.566	0.414	0.271	0.54	0.038354903
CHEM_ID_1218	acetoacetate	Lipid	Ketone Bodies	plasma_wave_2	226	1.623	2.134	131.485	257	1.042	0.295	28.311	0.737	0.354	0.222	0.477	0.131	0.001	0.257	0.044822336
CHEM_ID_1218	acetoacetate	Lipid	Ketone Bodies	plasma_inter_wave	168	1.518	1.61	106.061	464	1.033	0.277	26.815	0.741	0.374	0.221	0.513	0.167	0.017	0.31	0.042173751
CHEM_ID_100000802	acetylcarnitine (C2)	Lipid	Fatty Acid Metabolism (Acyl Carnitine - Short Chain)	plasma_wave_1	278	0.962	0.287	29.834	280	1	0.069	6.9	0.749	0.41	0.295	0.516	0.458	0.36	0.546	0.006915355
CHEM_ID_100000802	acetylcarnitine (C2)	Lipid	Fatty Acid Metabolism (Acyl Carnitine - Short Chain)	plasma_wave_2	278	1.005	0.28	27.861	272	0.998	0.052	5.21	0.737	0.353	0.234	0.464	0.351	0.243	0.45	0.003923304
CHEM_ID_100000802	acetylcarnitine (C2)	Lipid	Fatty Acid Metabolism (Acyl Carnitine - Short Chain)	plasma_inter_wave	278	0.982	0.293	29.837	552	0.999	0.061	6.106	0.755	0.438	0.325	0.542	0.497	0.403	0.58	0.005509622
CHEM_ID_100000802	acetylcarnitine (C2)	Lipid	Fatty Acid Metabolism (Acyl Carnitine - Short Chain)	csf_wave_1	33	0.8	0.278	34.75	128	0.982	0.111	11.303	0.838	0.747	0.477	0.923	0.719	0.503	0.851	0.014710621
[truncated: 1,970 more rows]
